# Supplementary material for: Interface-driven energy-independent charge extraction in GaN photocatalysts
Source: Nat Commun. 2026 Feb 18;17:1853. doi: 10.1038/s41467-026-69683-8 (PMC12920748; doi:10.1038/s41467-026-69683-8)
Supplement: Supplementary file 3 — Source Data [file 41467_2026_69683_MOESM3_ESM.xlsx]

## Sheet: Fig. 1b
Energy_eV	6	5.8	5.6	5.4	5.2	5	4.8	4.6	4.4	4.2	4	3.8	3.6	3.4	3.2	3	2.9	2.8	2.7	2.6	2.5	2.4	2.3	2.2	2.1	2	1.9	1.8	1.7	1.6	1.5	1.4	1.35	1.3	1.25	1.2	1.15	1.1	1.05	1	0.95	0.9	0.85	0.8	0.75	0.7	0.65	0.6	0.58
-0.296296	0.1	1.20121	0.82846	0.1	2.30686	1.29261	0.1	1.92373	0.1	0.776906	1.00204	0.1	0.1	0.1	1.9556	0.674931	0.1	0.908909	2.55957	1.1026	0.100085	0.1	0.1	0.615892	1.45532	0.1	0.1	0.1	0.1	0.27266	0.806527	0.1	1.0584	1.84229	0.1	0.1	0.11375	0.1	0.1	1.25928	0.1	2.31596	1.00031	0.1	1.99459	0.67229	0.8991	1.46478	0.574747
-0.293672	0.1	1.22702	1.11292	0.1	2.06253	1.22358	0.1	1.82508	0.265822	0.525568	1.04127	0.325682	0.1	0.1	1.9105	0.1	0.1	0.851405	3.02722	1.27413	0.1	0.1	0.1	0.139341	1.88212	0.1	0.1	0.1	0.1	0.823077	1.59151	0.1	1.42293	1.31466	0.1	0.1	0.120467	0.1	0.1	1.57288	0.1	1.95565	0.909377	0.1	1.55075	0.424435	0.377038	1.67201	0.491346
-0.291097	0.175054	1.16973	1.08768	0.4416	2.00175	1.26736	0.664477	1.63049	0.493509	0.272795	1.03923	0.657444	0.1	0.1	2.10687	0.1	0.1	0.591953	3.3091	1.4716	0.1	0.1	0.1	0.1	1.77417	0.1	0.1	0.1	0.1	1.35551	2.15068	0.1	1.82828	0.737859	0.1	0.1	0.154521	0.1	0.1	1.78858	0.1	1.16461	0.82476	0.1	1.05858	0.461694	0.1	1.81043	0.314825
-0.288534	0.810986	1.03329	0.89001	1.61029	1.98131	1.30499	1.71889	1.41675	0.85191	0.1	0.936307	0.702865	0.1	0.1	2.56883	0.1	0.815613	0.273728	3.3628	1.83818	0.22432	0.1	0.540665	0.1	1.07818	0.1	0.124636	0.1	0.9782	1.77793	2.37217	0.288142	2.26678	0.237167	0.406478	0.627113	0.576167	0.1	0.1	1.99957	0.1	0.302417	0.829416	0.1	0.84921	0.850175	0.1	1.66521	0.231432
-0.285967	1.48199	1.01419	0.853575	2.74976	1.86842	1.26368	2.73836	1.12384	1.44176	0.1	0.732601	0.433628	0.1	0.1	3.07714	0.270492	1.61623	0.101463	3.1189	2.38159	0.63232	0.1	1.46503	0.271891	0.1	0.1	0.539626	0.646952	2.21655	2.01375	2.34029	0.630795	2.63542	0.1	0.755041	0.956157	1.44025	0.132706	0.1	2.22765	0.927903	0.1	0.907976	1.09051	0.979494	1.49249	0.184486	1.27003	0.282677
-0.283389	1.91616	1.36242	1.19811	3.61256	1.58412	1.18955	3.28886	0.775126	2.19765	0.420691	0.518415	0.204422	0.1	0.1	3.42883	0.55807	1.7275	0.196358	2.61632	2.95275	0.966962	0.1	2.3948	0.561526	0.1	0.1	0.720529	1.24022	2.97701	2.03349	2.216	0.700746	2.77647	0.1	0.768024	0.838466	2.36339	0.280928	0.1	2.44197	2.01901	0.1	0.926624	2.48978	1.24912	2.08168	0.646754	0.857281	0.382659
-0.280795	2.13038	2.12727	1.78047	4.06392	1.15756	1.23048	3.10402	0.59458	2.90102	1.11203	0.381972	0.392413	0.199674	0.1	3.63005	0.590486	1.10626	0.621628	2.02986	3.34387	1.13563	0.132215	2.95951	0.971305	0.1	0.1	0.575237	1.52066	3.13926	1.91753	2.18115	0.680344	2.58413	0.1	0.738246	0.460358	2.83231	0.225296	0.365768	2.59991	2.41348	0.1	0.750604	3.4563	1.37285	2.18288	1.24441	0.630814	0.437702
-0.27818	2.34441	3.05443	2.11576	4.14211	0.7121	1.50055	2.36673	0.752483	3.3678	1.85191	0.333894	0.987815	0.625616	0.1	3.7794	0.346317	0.113326	1.48039	1.54185	3.4199	1.12425	0.496435	2.99325	1.39947	0.1	0.1	0.227239	1.59504	2.84931	1.84556	2.36029	0.825536	2.07676	0.1	0.98963	0.185198	2.63313	0.107502	0.648722	2.65256	1.91629	0.258009	0.340522	3.91225	1.16066	1.52475	1.81086	0.618647	0.385111
-0.275544	2.72744	3.75297	1.72094	3.94235	0.360506	1.93275	1.57186	1.08281	3.55493	2.35021	0.395366	1.57467	0.89584	0.1	3.89055	0.1	0.1	2.81541	1.21409	3.2003	0.888965	0.919134	2.55235	1.75543	0.1	0.1	0.1	1.69733	2.3473	1.94632	2.70996	1.14092	1.39911	0.1	1.61369	0.251858	2.00361	0.1	0.757264	2.55474	0.833335	0.847904	0.1	4.09954	0.675061	0.313252	2.24281	0.693331	0.185761
-0.272883	3.22249	3.94641	0.532392	3.49656	0.1	2.30114	1.14378	1.21065	3.48867	2.43483	0.693092	1.72875	0.881879	0.367545	3.934	0.1	0.1	4.37529	0.97995	2.84995	0.399418	1.27669	1.7851	2.09099	0.1	0.1	0.224286	1.8568	1.88382	2.15589	3.04124	1.39048	0.771884	0.413276	2.34249	0.623989	1.38862	0.1	0.750154	2.27911	0.1	1.57259	0.1	4.19848	0.276923	0.1	2.5341	0.67259	0.1
-0.270196	3.58689	3.6241	0.1	2.80487	0.1	2.42764	1.21186	0.948555	3.20583	2.14397	1.32345	1.40555	0.602165	0.720611	3.92288	0.684742	0.1	5.59636	0.724418	2.57636	0.1	1.53847	0.889446	2.5286	0.222935	0.1	0.978694	1.80309	1.66689	2.26005	3.19172	1.44713	0.401367	1.13221	2.72271	1.07496	1.04574	0.1	0.644938	1.81725	0.1	2.26077	0.1	4.11256	0.392223	0.1	2.72891	0.430696	0.1
-0.267482	3.59898	3.06232	0.1	1.99956	0.1	2.3307	1.65544	0.480976	2.80024	1.71136	2.13711	0.937995	0.17305	0.916535	3.83548	1.71935	0.1	5.91735	0.399161	2.51004	0.1	1.73011	0.136351	3.06085	1.3889	0.1	1.97289	1.30064	1.74285	2.08692	3.13219	1.47203	0.382749	1.9865	2.49347	1.39476	0.887367	0.1	0.445387	1.20727	0.1	2.63394	0.1	3.63628	1.11301	0.1	2.87731	0.1	0.165398
-0.26474	3.22699	2.69209	0.1	1.41569	0.1	2.17271	2.23564	0.14482	2.42523	1.43579	2.80922	0.713691	0.1	0.774917	3.56574	2.57006	0.1	5.17893	0.109779	2.64755	0.1	1.84269	0.1	3.45465	2.00105	0.1	2.72717	0.521865	1.88262	1.67861	2.90957	1.67186	0.649685	2.75325	1.8076	1.52338	0.694567	0.1	0.233133	0.583222	0.1	2.54816	0.1	2.75565	2.06411	0.16006	3.00291	0.1	0.975965
-0.261968	2.61652	2.80656	0.1	1.35077	0.1	2.14588	2.67805	0.1	2.22138	1.51356	3.11903	0.867535	0.1	0.274297	3.06872	2.71326	0.406608	3.75005	0.1	2.85262	0.635151	1.84033	0.1	3.41878	1.84349	0.1	2.91573	0.1	1.66547	1.28693	2.58773	2.02067	0.998456	3.21556	1.08079	1.53731	0.418944	0.1	0.166348	0.146263	0.528143	2.12024	0.1	1.72436	2.69505	1.50212	3.05409	0.1	1.83803
-0.259165	1.95163	3.32488	0.1	1.69228	0.1	2.41624	2.77915	0.1	2.29568	1.91398	3.04296	1.24029	0.1	0.1	2.47963	2.16979	1.03298	2.23214	0.221674	2.9292	2.11895	1.77329	0.1	2.90942	1.22718	0.1	2.57668	0.1	0.818381	1.16128	2.3136	2.31844	1.18029	3.32678	0.669233	1.5495	0.213387	0.1	0.397163	0.1	1.74111	1.53941	0.1	0.851154	2.66653	2.53426	2.93182	0.1	2.17073
-0.256331	1.33873	3.89586	0.1	1.8958	0.541442	3.04133	2.56088	0.1	2.70035	2.37207	2.64403	1.56683	0.1	0.1	1.99906	1.44406	1.51383	1.01568	0.437312	2.77142	3.52867	1.81587	0.1	2.2104	0.773081	0.1	2.02146	0.4507	0.1	1.30174	2.34086	2.44228	1.04445	3.21071	0.686009	1.60738	0.203983	0.102722	0.997208	0.278531	2.4727	0.880313	0.1	0.268229	1.99882	2.89778	2.65727	0.1	1.68577
-0.253465	0.784886	4.2522	0.290125	1.44832	1.67636	3.84699	2.27145	0.1	3.30916	2.54221	2.02831	1.67302	0.607047	0.1	1.69712	1.00717	1.65325	0.153577	0.436081	2.45015	4.33407	2.10627	0.1	1.65886	0.916848	0.1	1.58087	1.02826	0.1	1.44703	2.81663	2.45253	0.668985	3.01283	1.0055	1.7004	0.323726	0.74582	1.87501	0.672994	2.44907	0.200146	0.1	0.1	1.01547	2.63293	2.44866	0.1	0.647499
-0.250565	0.269252	4.38225	0.778614	0.364626	2.41411	4.44699	2.15626	0.1	3.78819	2.21297	1.37969	1.53114	1.19277	0.1	1.45865	0.92081	1.39611	0.1	0.244827	2.10531	4.29645	2.54987	0.1	1.35964	1.59128	0.936654	1.40237	1.34715	0.1	1.34942	3.51851	2.47894	0.353319	2.77105	1.37499	1.88166	0.397955	1.11803	2.72439	1.01734	1.83964	0.1	0.1	0.1	0.204195	2.0391	2.50215	0.1	0.1
-0.247632	0.1	4.37192	1.22831	0.1	2.49751	4.51505	2.26963	0.1	3.85265	1.43451	0.916875	1.19569	1.54124	0.1	1.13275	0.987055	0.87388	0.1	0.192271	1.81115	3.53247	2.83996	0.1	1.19155	2.36041	1.9975	1.38647	1.3622	0.1	1.0275	3.94718	2.55554	0.392653	2.44435	1.59774	2.29055	0.346731	1.18803	3.14304	1.18853	1.04032	0.1	0.1	0.1	0.1	1.3923	2.74838	0.1	0.1
-0.244663	0.1	4.23553	1.71684	0.1	2.00978	4.09056	2.49882	0.11004	3.5537	0.532656	0.790225	0.699986	1.60618	0.1	0.787361	1.11574	0.389967	0.1	0.576455	1.60746	2.444	2.69394	0.1	0.997449	2.79828	2.46148	1.27919	1.29716	0.1	0.71167	3.75474	2.60159	0.806486	2.07414	1.68227	2.96949	0.263801	1.07355	2.90362	1.18002	0.309235	0.172763	0.1	0.1	0.482453	0.815311	2.94821	0.1	0.1
-0.241659	0.1	3.9518	2.23148	0.1	1.33063	3.56535	2.64615	1.00619	3.20572	0.1	1.0189	0.1	1.55727	0.438176	0.757102	1.39049	0.348865	0.395374	1.34598	1.55549	1.57006	2.08531	0.977559	0.732877	2.72811	2.20824	0.9026	1.4009	0.548388	0.613534	3.00935	2.57402	1.33235	1.88113	1.77232	3.72958	0.300424	1.02566	2.12426	1.04403	0.1	0.959573	0.1	0.369375	1.4666	0.305483	2.95488	0.284343	0.1
-0.238619	0.226524	3.56015	2.7663	0.270779	0.883328	3.31967	2.50152	1.7554	3.0545	0.212719	1.4799	0.1	1.66456	1.43219	1.28428	1.84638	1.00456	1.21151	2.17555	1.66328	1.35394	1.30367	2.43685	0.499982	2.21336	1.53044	0.350755	1.7302	2.02115	0.833971	2.02725	2.61893	1.73202	2.12751	1.92739	4.2681	0.514374	1.23665	1.16792	0.872629	0.1	1.60327	0.140932	0.973246	2.59807	0.1	2.78284	0.470639	0.1
-0.235541	0.853639	3.1766	3.25867	1.69492	0.823372	3.39981	1.99051	2.28889	3.07607	1.18629	1.96667	0.1	2.006	2.69227	2.13282	2.34921	2.15921	1.96896	2.79639	1.83303	1.88141	0.776962	3.66197	0.465238	1.43679	0.8327	0.1	2.16164	3.16636	1.40613	1.08001	3.02271	2.03344	2.84943	2.05138	4.38014	0.865765	1.65251	0.384369	0.796795	0.1	1.77972	0.433776	1.54648	3.56709	0.1	2.5368	0.37311	0.1
-0.232425	1.4941	2.9477	3.51273	2.84584	0.925935	3.54979	1.29932	2.75622	3.02004	2.52337	2.33581	0.1	2.30695	4.03237	2.72267	2.68165	3.22403	2.59435	3.10656	1.93909	2.82022	0.728156	4.36621	0.703278	0.581949	0.348469	0.1	2.57389	3.88101	2.21681	0.321783	3.93263	2.39333	3.75537	2.02046	4.06513	1.28924	2.0611	0.1	0.901022	0.1	1.47713	0.82665	1.81991	4.09536	0.1	2.36623	0.1	0.1
-0.22927	2.00909	2.95179	3.33808	3.45722	0.800781	3.47351	0.786451	3.3323	2.59363	3.70241	2.60493	0.1	2.15689	5.02132	2.65316	2.65813	3.68183	3.09066	2.99167	1.88915	3.7023	0.959329	4.52534	1.0956	0.1	0.120323	0.376476	2.94552	4.07787	2.85915	0.1	5.09759	2.80374	4.43674	1.78653	3.518	1.68147	2.31706	0.1	1.12883	0.1	0.957712	1.2587	1.64072	4.00377	0.1	2.34087	0.1	0.983865
-0.226076	2.19766	3.10807	2.75779	3.5382	0.29685	3.06762	0.719227	3.9972	1.70516	4.36878	2.84859	0.1	1.40723	5.27103	2.01527	2.22522	3.47014	3.42961	2.2834	1.61874	4.27167	1.05837	4.24603	1.39171	0.1	0.123102	1.17933	3.28207	3.65069	2.84255	0.1	5.96494	3.08883	4.67289	1.4037	3.02928	1.88639	2.39181	0.1	1.31894	0.1	0.514267	1.52514	1.031	3.37032	0.1	2.28207	0.1	2.12912
-0.222842	1.94832	3.23147	2.04667	3.19673	0.1	2.50942	1.02455	4.44277	0.579164	4.41943	3.01478	0.1	0.332565	4.71956	1.2589	1.54757	2.90999	3.55862	1.03395	1.146	4.52406	0.841826	3.65805	1.40486	0.1	0.296281	2.01276	3.55222	2.71003	2.1445	0.1	6.12645	3.17189	4.50161	1.05869	2.81239	1.82106	2.27485	0.1	1.37646	0.1	0.255373	1.45381	0.181145	2.50554	0.229809	1.85862	0.394347	2.6896
-0.219566	1.51277	3.17661	1.5704	2.51643	0.1	2.12703	1.24876	4.30941	0.1	3.915	2.92494	0.134142	0.1	3.62419	0.861236	0.923497	2.34022	3.4776	0.1	0.635026	4.49581	0.52066	2.90068	1.19377	0.1	0.516689	2.54801	3.74856	1.71011	1.37208	0.1	5.64532	3.20231	4.07505	0.98817	2.86099	1.60292	1.991	0.1	1.39601	0.147138	0.133502	1.06747	0.1	1.71329	0.1	0.947631	1.23526	2.42359
-0.216248	1.39302	2.91264	1.51748	1.59975	0.1	2.0851	0.870639	3.61369	0.1	3.0015	2.46996	0.647549	0.1	2.37685	1.05013	0.550187	1.87102	3.22877	0.1	0.312897	4.16975	0.451138	2.12235	1.03803	0.1	0.668387	2.64533	3.91501	1.14862	1.16421	0.1	4.92287	3.39814	3.58424	1.2149	3.01516	1.45428	1.73053	0.1	1.5447	0.510279	0.14389	0.598435	0.1	1.11607	0.1	0.1	1.99298	1.6526
-0.212887	1.84481	2.54016	1.72751	0.642486	0.309527	2.16997	0.1	2.83399	0.1	1.87008	1.7729	0.898762	0.1	1.34743	1.68685	0.42312	1.4628	2.83961	0.1	0.290903	3.58926	0.803503	1.46703	1.14835	0.1	0.75487	2.42082	3.99537	1.15331	1.56213	0.1	4.31224	3.80135	3.26509	1.4064	3.22435	1.47724	1.79565	0.1	1.78603	0.888738	0.409677	0.304996	0.1	0.689423	0.1	0.1	2.46579	1.04756
-0.209483	2.6177	2.28723	1.85533	0.1	0.811703	1.92774	0.1	2.47512	0.1	0.689046	1.13549	0.683851	0.1	0.769085	2.35078	0.452927	1.1516	2.39634	0.1	0.502108	2.91904	1.43878	1.06825	1.39583	0.120982	0.887935	2.11179	3.70515	1.44517	2.12595	0.283895	3.88035	4.14522	3.2507	1.17367	3.65667	1.60134	2.28303	0.1	1.82747	1.16591	1.0019	0.207643	0.1	0.387926	0.117492	0.1	2.56947	1.11128
-0.206034	3.22635	2.38236	1.75535	0.1	1.00577	1.05739	0.1	2.63893	0.1	0.1	0.773841	0.1	0.1	0.662466	2.63244	0.594683	1.081	2.15382	0.1	0.833345	2.35282	2.00034	0.993462	1.44029	0.1	1.14954	1.90476	2.74173	1.65407	2.4707	0.565087	3.47024	3.97948	3.37735	0.541594	4.44606	1.72974	2.90685	0.1	1.45207	1.23311	1.71678	0.1	0.1	0.207575	1.00906	0.40455	2.30554	1.86125
-0.20254	3.3846	2.84825	1.65312	0.1	0.754624	0.1	0.1	3.04468	0.584097	0.1	0.595294	0.1	0.1	0.898298	2.47431	0.875398	1.30041	2.39965	0.1	1.27586	2.03807	2.14225	1.17556	1.15068	0.1	1.48888	1.88124	1.22092	1.5995	2.46852	0.761196	2.94407	3.04929	3.3183	0.1	5.39061	1.82349	3.28093	0.1	0.85637	1.04781	2.16585	0.1	0.1	0.173909	1.99214	2.18134	1.76969	2.95312
-0.199	3.18884	3.47458	1.91272	0.1	0.134059	0.1	0.1	3.31791	2.27539	0.1	0.334666	0.1	0.853776	1.38797	2.20795	1.32629	1.64565	3.13577	0.1	1.87158	2.07406	1.80053	1.47863	0.787998	0.1	1.76769	2.06474	0.1	1.33624	2.11663	0.854502	2.36333	1.57972	2.98426	0.1	5.99909	1.86078	3.29337	0.284673	0.55104	0.672862	2.15326	0.1	0.1	0.305532	2.60442	3.98044	1.07835	3.98407
-0.195413	3.00822	4.0249	2.66327	0.1	0.1	0.1	0.1	3.22566	3.66897	0.1	0.1	0.227292	1.82278	2.19901	2.18671	1.88138	1.91997	4.03676	0.1	2.55807	2.47474	1.2992	1.85726	0.751721	0.1	1.87558	2.46734	0.1	1.05129	1.52286	0.829063	1.8904	0.128367	2.66253	0.42831	5.86645	1.86303	3.03405	1.79936	0.925457	0.245773	1.8798	0.1	0.1	0.577676	2.62543	5.16139	0.28906	4.67749
-0.191777	3.21588	4.37785	3.6342	0.1	0.1	0.1	0.1	2.78489	4.40049	0.1	0.1	1.41104	2.75456	3.45252	2.40563	2.35194	2.14105	4.80525	0.309221	3.17942	3.11041	1.1161	2.34884	1.20383	0.684632	1.78227	3.07732	0.1	0.951553	1.0047	0.645005	1.52403	0.1	2.68214	1.03882	5.01618	1.95576	2.50757	3.55888	1.93722	0.1	1.75574	0.1	0.1	0.882386	2.17656	5.31296	0.1	4.95319
-0.188093	3.89436	4.43926	4.32769	0.1	0.1	0.1	0.1	2.24351	4.37354	0.719877	0.305273	2.58839	3.66026	5.089	2.51569	2.54444	2.49603	5.44012	1.17945	3.6294	3.74395	1.4673	2.87675	1.88474	2.15736	1.53946	3.80975	1.09668	1.1557	0.970843	0.23903	1.07877	0.1	3.04975	1.41167	3.87181	2.22917	1.71678	5.10092	3.12704	0.1	2.09816	0.1	0.1	1.05524	1.55915	4.45652	0.1	4.94767
-0.184358	4.73775	4.07203	4.43577	0.397134	0.168253	1.73493	0.1	1.91733	3.75421	1.49841	1.433	3.37588	4.66733	6.77291	2.19579	2.44523	3.05998	6.02438	1.91337	3.87583	4.18943	2.12952	3.23436	2.23042	3.0878	1.25882	4.44652	2.48514	1.59189	1.54291	0.1	0.489208	0.1	3.4832	1.48711	2.87219	2.49028	0.92939	6.11535	3.84259	0.122465	2.95852	0.884965	0.1	1.01914	1.11056	3.14093	0.1	4.87489
-0.180573	5.30404	3.21112	4.15204	1.23305	1.03737	3.33885	0.1	1.92895	2.87927	1.94432	2.62772	3.68981	5.75102	8.03824	1.50039	2.29794	3.65789	6.35931	2.37138	3.85975	4.43707	2.68249	3.38437	1.77137	2.92024	1.01529	4.63144	3.53153	2.0305	2.29147	0.1	0.1	0.743459	3.71661	1.53199	2.16686	2.32414	0.519909	6.47784	3.5732	0.331726	4.05531	2.17276	0.1	0.876727	1.12032	2.2188	0.1	4.79416
-0.176736	5.41394	1.98709	4.00603	1.70412	1.98219	4.06786	0.1	2.08747	2.08228	2.08904	3.20306	3.69805	6.61598	8.49522	0.852066	2.42661	4.01205	6.0801	2.77006	3.4741	4.57827	2.90564	3.59369	0.547926	1.71495	0.763781	4.02646	4.25082	2.29569	2.51404	0.1	0.1	1.82653	3.72213	1.90273	1.72973	1.51509	0.564041	6.18171	2.30223	0.181129	4.88061	3.12947	0.1	0.77515	1.68238	2.29336	0.805444	4.61863
-0.172846	5.32699	0.711687	4.31009	1.63856	3.03303	3.90317	0.1	2.16804	1.52266	2.1013	2.88098	3.61398	6.92228	7.97719	0.707644	2.91901	3.93821	5.20694	3.3289	2.69695	4.6307	2.92769	4.06291	0.1	0.111244	0.436852	2.62087	4.95161	2.41288	1.91503	0.1	0.588346	2.66196	3.69427	2.75995	1.61466	0.330872	0.849223	5.35421	0.596852	0.1	5.08035	3.64877	0.1	0.70619	2.63983	3.2557	1.5564	4.3537
-0.168903	5.55942	0.1	4.82895	1.33649	4.18434	3.40471	0.166189	2.33631	1.13137	2.25214	1.93972	3.5468	6.63233	6.69354	1.22488	3.5018	3.42952	4.33634	3.97068	1.76747	4.53465	3.0147	4.53092	0.1	0.1	0.110553	0.956102	5.92647	2.53205	0.937767	0.1	1.96032	3.14051	3.84376	3.97503	1.90367	0.1	1.28103	4.34427	0.1	0.1	4.79242	3.90822	0.1	0.56216	3.73021	4.39277	1.96466	4.1453
-0.164904	6.46787	0.1	5.05915	1.30933	5.19478	3.18838	0.429165	3.07485	0.718634	2.74457	0.939731	3.52904	6.07503	5.29126	2.19416	3.771	2.66338	4.08818	4.43627	1.13987	4.33447	3.26706	4.48278	0.1	0.1	0.1	0.1	7.23975	2.77192	0.304371	0.513621	3.79387	3.20577	4.15627	5.26422	2.46231	0.1	2.00257	3.67212	0.1	0.1	4.46707	4.15921	0.165143	0.371662	4.63107	4.97897	2.23168	4.04968
-0.160849	7.85009	0.1	4.73869	1.84212	5.6668	3.44599	0.782074	4.61988	0.18483	3.50823	0.358631	3.64495	5.62506	4.53055	3.27184	3.55101	1.9076	4.47808	4.60486	1.09481	4.26759	3.57854	3.73495	0.1	0.1	0.141855	0.1	8.60577	3.13506	0.303837	1.09141	5.48619	2.76151	4.34201	6.38664	2.97153	0.1	3.0575	3.71554	0.1	0.1	4.36933	4.51528	1.07753	0.31779	4.86922	4.7396	2.63216	3.92154
-0.156737	8.92635	0.948731	4.0059	2.79536	5.4457	3.92491	1.11769	6.68685	0.1	4.26838	0.37292	4.04121	5.37414	4.75593	4.30868	3.07997	1.36016	5.00536	4.60145	1.42309	4.62256	3.84382	2.64453	0.1	0.544549	0.459552	1.32666	9.37923	3.46644	0.660543	1.64503	6.37388	1.83701	4.07973	7.25529	3.27628	0.1	4.17612	4.38869	0.740103	0.1	4.47009	4.94415	2.42834	0.502071	4.05737	3.84117	3.30446	3.56853
-0.152568	8.87982	1.83787	3.19965	3.75533	4.91405	4.23981	1.37695	8.8026	0.1	4.89652	0.804395	4.72389	5.20108	5.74481	5.44626	2.88835	1.14085	5.27524	4.61057	1.68892	5.47405	4.08897	1.76851	1.37912	1.57476	0.683381	2.93424	8.94356	3.51008	1.02854	2.12241	6.16037	0.791487	3.39984	7.88861	3.54616	0.437068	5.02448	5.20077	2.33843	0.1	4.76964	5.42995	3.77949	0.853422	2.43706	2.65638	4.19944	2.94372
-0.148339	7.54076	2.45058	2.63704	4.28173	4.71873	4.18988	1.62754	10.6538	0.1	5.55204	1.22796	5.41716	5.10523	6.98842	6.84711	3.39042	1.44176	5.34584	4.67741	1.80772	6.53207	4.36869	1.52818	3.16539	2.52353	0.728633	4.3658	7.37635	3.11778	1.4013	2.35678	5.07709	0.133516	2.81412	8.28354	3.95825	0.387366	5.50407	5.63709	3.66595	0.1	5.3852	6.06317	4.58337	1.309	0.970453	1.63623	5.12338	2.21514
-0.144049	5.5187	2.92155	2.46672	4.09233	5.10152	3.93994	2.00146	12.0545	0.1	6.34302	1.27093	5.81088	5.32307	7.9447	8.39534	4.49054	2.50372	5.52316	4.73752	2.17098	7.31716	4.62677	2.21169	5.57127	3.59279	0.775155	5.4909	5.58119	2.43561	1.94885	2.30138	3.71972	0.1	2.92692	8.38953	4.37176	0.1	5.69933	5.47423	4.26677	0.1	6.27064	6.88631	4.61075	1.96775	0.694348	1.25203	5.80642	1.70697
-0.139698	3.6833	3.57829	2.64366	3.29049	5.61908	3.99399	2.51736	12.8563	0.757373	7.03467	0.976864	5.95276	6.09768	8.2569	9.8426	5.70311	4.30176	6.04193	4.86395	3.20857	7.54607	4.76934	4.031	8.59358	4.79337	1.11786	6.48655	4.60877	1.91855	2.66314	2.17977	2.78561	0.473633	3.88963	8.23305	4.57431	0.1	5.65639	4.87536	4.10655	0.1	7.13203	7.7151	4.12699	3.05558	1.99997	1.83076	6.02838	1.7712
-0.135283	2.59447	4.58715	3.09953	2.52692	5.64982	4.85565	3.03617	13.0939	2.22817	7.35856	0.87752	6.2432	7.44871	8.1063	11.2145	6.71177	6.3499	6.99044	5.42151	5.00875	7.33581	4.82322	7.01041	11.7401	5.94695	1.97321	7.64267	4.95493	2.23545	3.42644	2.38101	2.81838	0.993502	5.34966	8.02936	4.7883	0.210991	5.3424	4.3471	3.65824	0.1	7.66647	8.20389	3.79393	4.74808	4.49291	3.3113	5.83128	2.67116
-0.130805	2.39091	5.80001	3.90904	2.71751	5.12572	6.58015	3.42112	13.0897	4.50653	7.52517	1.61681	6.99337	9.15364	8.14508	12.7112	7.631	7.99594	8.421	6.74944	7.3452	7.08996	4.92461	10.858	14.3087	6.89003	3.33423	9.17742	6.38619	3.9861	4.36425	3.22315	3.96166	1.53576	6.84574	8.09117	5.58658	0.993577	4.77667	4.50922	3.45607	2.30696	7.725	8.04	4.32193	6.91885	7.36191	5.206	5.61551	4.47564
-0.126261	3.00727	6.97691	5.17301	4.32468	4.65978	8.72522	3.74847	13.2334	7.32346	8.14798	3.49755	8.09494	10.807	8.69798	14.0933	8.66454	8.90629	10.3886	8.63863	9.84951	7.27511	5.2379	14.8771	15.7961	7.51997	4.90381	11.0334	8.1245	7.21172	5.79137	4.76034	5.82308	2.30285	8.03814	8.56741	7.18018	2.19461	4.14378	5.66636	3.48486	4.78177	7.33286	7.08909	5.93957	8.97147	9.84172	6.97219	5.89568	6.88406
-0.121651	4.30718	8.05814	6.70938	6.88884	4.93934	10.7592	4.31736	13.654	10.0123	9.53436	6.35273	9.13038	11.9275	9.24854	14.6016	9.72612	9.15188	12.7456	10.3932	12.0981	8.19016	5.97468	17.9913	15.9804	7.78348	6.26651	12.8404	9.24998	11.1291	7.65018	6.72952	7.65033	3.65879	8.66065	9.31864	8.99648	3.8438	3.79821	7.50849	3.11003	6.74183	6.7246	5.559	8.06904	10.0278	11.4597	8.41366	6.91725	9.1733
-0.116973	6.02435	9.17018	7.98896	9.37718	6.03436	12.3609	5.37927	14.163	12.0014	11.2025	9.72567	9.75889	12.2213	9.10554	13.7788	10.5323	8.86559	14.9489	11.5258	13.7131	9.71547	7.34005	19.2297	14.8023	7.74982	7.20803	14.1696	9.28718	14.4988	9.20088	8.6832	8.81246	5.68223	8.60641	10.1311	10.1457	5.90269	4.16866	9.27352	1.78689	8.30135	6.23959	4.08717	9.65187	9.56651	12.0465	9.58178	8.50299	10.5835
-0.112224	7.7189	10.4708	8.57914	11.0406	7.31243	13.3774	6.88596	14.4634	13.2563	12.3705	13.0707	9.97372	11.8187	8.41545	12.1052	10.9199	8.04715	16.4161	12.1803	14.5573	11.2945	9.29574	18.5125	12.4341	7.66979	7.7864	14.8584	8.5888	16.3725	9.54726	10.1907	9.24643	7.82328	8.14052	10.986	10.2556	8.03884	5.54613	10.2717	0.1	9.49377	6.018	3.45894	9.93811	8.05482	11.7316	10.4475	10.1945	10.9144
-0.107406	8.96203	12.0275	8.70971	11.9529	7.98589	13.7757	8.58063	14.3819	14.2507	12.9203	15.8347	9.98721	11.1779	8.13962	10.5679	10.9521	6.77357	17.2213	12.7923	14.8421	12.3762	11.4204	16.8307	9.45817	7.90904	8.07238	15.0502	8.14675	16.6054	8.5326	10.9571	9.47232	9.27537	7.78418	11.9911	9.75257	9.64048	7.78579	10.3146	0.1	10.0877	5.93063	4.05581	8.99945	6.80852	10.9601	10.9856	11.5522	10.6317
-0.102514	9.67768	13.7005	9.16577	12.7327	7.75014	13.6848	10.2359	14.084	15.4183	13.5558	17.5465	9.94762	10.7639	9.01885	9.84076	10.8609	5.41139	18.1324	13.5446	14.9259	12.9163	13.0806	15.5011	6.73086	8.72184	7.99678	14.9752	8.92313	15.8483	7.01285	10.8841	10.1379	9.84318	7.87473	13.1076	9.3443	10.1798	10.1581	9.69828	0.1	9.9725	5.96057	5.57131	7.58439	6.95986	10.2909	11.432	12.4656	10.3638
-0.0975493	10.2463	15.0701	10.4118	13.7644	7.05108	13.2782	11.6407	14.1581	16.6044	14.873	18.0121	9.90635	10.84	10.82	10.1289	11.042	4.4746	19.7509	14.247	14.9685	13.2875	13.838	15.2992	4.96112	10.0303	7.45058	14.8356	11.0703	15.0756	6.14777	10.1517	11.4497	10.2569	8.31969	14.1342	9.36713	9.64742	11.6927	8.86615	1.61657	9.56613	6.47446	7.32226	6.59371	8.47938	10.077	12.0866	13.195	10.4793
-0.0925093	11.1156	15.6629	11.9563	14.8493	6.8755	12.5942	12.4425	15.1824	17.2884	16.5642	17.4737	10.0246	11.4399	12.6874	11.5683	11.9599	4.31579	21.7918	14.5704	14.8963	13.7686	13.7559	16.1399	4.52339	11.5479	6.33989	14.8332	13.6335	14.9132	6.44448	9.24886	12.9438	11.3431	8.75454	15.0085	9.75293	8.65648	11.8726	8.1257	4.71835	9.57096	7.83969	8.82883	6.5504	10.2689	10.403	12.8674	13.9821	11.0833
-0.0873924	12.3289	15.3687	12.8544	15.7116	8.1112	11.6818	12.3056	16.9626	17.4451	17.7102	16.4865	10.6222	12.3587	13.985	14.3177	13.7468	5.00622	23.3028	14.3175	14.7616	14.3797	13.2839	17.2574	5.55374	13.135	4.62387	15.0385	15.2096	15.2382	7.56869	8.82487	13.7841	12.9518	8.88461	15.9696	10.4726	8.06465	11.0294	7.56604	7.33008	10.2286	9.87485	10.1103	7.28166	11.2118	11.2238	13.283	14.7139	12.106
-0.0821968	13.542	14.5187	12.8097	16.5116	10.8301	10.9375	11.3134	18.4674	17.8091	17.7069	15.593	11.9453	13.1692	14.5931	18.0436	15.8536	6.47064	23.443	13.6374	14.9073	15.1777	12.8542	17.785	7.85759	14.8194	2.63754	15.2241	15.0701	15.404	8.98671	9.32891	13.3495	14.032	8.7671	17.2903	11.65	8.3705	10.0757	7.09051	8.69442	10.9864	11.9904	11.4956	8.07817	11.1117	12.4202	12.8864	15.1751	13.3096
-0.0769212	14.3842	13.5579	12.5415	17.4989	14.1484	11.0223	10.0505	18.8445	18.9933	16.8427	15.1159	13.9411	13.4872	14.6557	21.5275	17.3084	8.61646	22.0377	13.0536	15.5476	16.3135	12.6867	17.4632	10.7042	16.454	1.35134	15.1237	13.6605	14.8394	10.5111	10.656	11.6563	13.7521	8.80196	18.8745	13.1371	9.40738	9.84308	6.5336	8.7435	11.0206	13.813	13.1565	8.31052	10.7305	13.8303	11.7595	15.4903	14.3666
-0.071564	14.6705	12.8611	13.0514	18.4148	16.9239	12.287	9.25001	18.3585	20.6626	16.0515	15.1959	16.2327	13.461	14.5504	23.2866	17.4145	11.25	19.5865	13.082	16.3754	17.6368	12.8938	16.8042	13.0667	17.6316	1.94119	14.8291	12.1524	13.4864	12.1764	12.1627	9.37163	12.2411	9.36502	20.2211	14.3635	10.6188	10.509	5.85765	7.90746	9.99129	15.4097	14.7258	7.95266	11.0824	15.267	10.5534	15.9993	14.9509
-0.0661234	14.4965	12.7948	14.7036	18.7211	18.6019	14.4563	9.43015	18.0488	21.9556	16.1023	15.8965	18.2516	13.892	15.0177	22.8428	16.2134	13.9661	16.9153	13.6038	16.9091	18.5148	13.5174	16.483	14.1662	18.0647	4.91997	14.6187	11.6089	11.7873	13.9126	13.0987	7.45585	10.2505	10.4528	20.8486	14.8805	11.592	11.5397	5.26641	6.7965	8.27578	17.022	15.3886	7.45527	12.6745	16.4036	9.93719	16.7658	14.7906
-0.0605972	14.374	13.615	17.0091	18.3759	19.3815	16.9776	10.695	18.557	22.4999	17.0276	17.2075	19.5478	15.5178	16.6769	21.1474	14.4435	16.2839	14.8651	13.7144	17.175	18.3038	14.4213	16.6746	13.8278	17.9332	9.70398	14.4615	12.3668	10.2915	15.529	13.0204	6.66896	8.46891	11.7729	20.7888	14.7979	12.3546	12.2356	5.08349	6.05566	6.65952	18.8551	14.5383	7.18212	15.2223	16.8214	10.0401	17.4781	13.8395
-0.0549842	15.0193	15.1581	19.0958	18.0124	19.7728	19.456	12.5963	19.581	22.6262	18.3154	18.9173	20.1545	18.1244	19.1437	19.561	13.1396	17.8767	14.1515	12.4942	17.7584	16.9601	15.3205	17.0359	12.6065	17.8074	14.8538	14.0534	13.9743	9.23147	16.8324	11.9071	7.24779	7.33005	13.1138	20.5529	14.5085	13.2614	12.3126	5.46359	6.26718	5.81884	20.9625	12.4886	7.12097	17.8723	16.4078	10.6416	17.8093	12.419
-0.0492827	16.6949	16.825	20.2699	18.3388	20.2134	21.5985	14.2371	20.4605	22.7449	19.444	20.5112	20.5434	20.6136	21.0742	18.6214	13.1439	18.6651	15.1766	10.063	19.1637	15.1176	15.9879	17.1232	11.6464	18.2784	18.6201	13.358	15.6279	8.50166	17.6214	10.0442	8.89556	7.1575	14.4396	20.5047	14.2962	14.6158	11.9291	6.16225	7.613	5.9271	23.0352	10.4746	7.15706	19.6884	15.5711	11.7853	17.7418	11.0054
-0.0434898	18.8668	18.0312	20.207	19.5557	20.9916	23.0146	14.8509	20.9833	22.8528	20.0807	21.3094	21.0793	22.0043	21.4714	17.8773	14.7813	18.8675	17.7209	7.75012	21.2979	13.647	16.3713	16.6822	11.9938	19.5589	19.6529	12.8533	16.69	7.98346	17.6741	7.78244	10.9493	8.04343	15.6408	20.4458	14.3535	16.3626	11.3716	6.64372	9.63391	6.6647	24.3827	9.7639	7.42665	20.1019	14.8929	13.7865	17.5824	9.85316
-0.0376048	20.7211	18.6708	18.8567	21.2674	22.2576	23.4348	14.398	21.4602	22.6249	20.0232	20.8929	21.5451	22.1738	20.665	16.627	17.7068	19.0182	20.8704	7.08569	23.5329	13.1662	16.5739	15.6609	13.7412	21.2384	17.7482	13.1445	16.9639	7.70441	16.9051	5.38391	12.6388	9.55363	16.4317	20.0323	14.8391	18.0968	10.9252	6.57209	11.5726	7.56372	24.4009	10.6472	8.18527	19.1299	14.6965	16.5206	17.7453	8.96339
-0.0316244	21.9458	19.1553	16.4635	22.6998	23.9608	23.0841	13.5056	22.1293	21.8031	19.2794	19.4886	21.2861	21.5983	19.7245	14.7141	20.9348	19.7094	23.4695	8.54489	25.0872	13.8041	16.7952	14.1352	15.9337	22.4517	14.0545	14.4014	16.6878	7.73898	15.5919	3.16204	13.4458	10.8939	16.6363	19.4037	15.6945	19.2501	10.8852	6.18172	12.9465	8.34881	23.1039	12.297	9.3744	17.3641	14.9771	19.0382	18.4814	8.38636
-0.0255475	22.8344	20.0184	13.7327	23.0563	25.8155	22.5616	12.8434	22.7188	20.471	18.1516	17.8659	19.8411	20.6729	19.2722	12.8057	23.2448	21.0942	24.7482	11.2017	25.4088	15.2054	17.1764	12.3359	17.3929	22.4904	10.41	16.222	16.2654	8.21165	14.3295	1.58758	13.4034	11.5319	16.4457	19.0752	16.5556	19.2545	11.41	5.99296	13.6777	9.03831	21.1443	13.6318	10.534	15.7477	15.5525	20.1498	19.7455	8.33845
-0.0193718	23.688	21.4023	11.6776	21.9765	27.4257	22.2237	12.6596	22.7232	19.0134	17.1086	16.7517	17.495	19.4999	19.2085	11.9213	23.9024	22.6441	24.5663	13.578	24.426	16.6608	17.6144	10.7381	17.5922	21.3198	8.29891	18.0004	15.9393	9.31348	13.5912	1.02954	13.0253	11.5454	16.2199	19.2319	16.9856	17.8064	12.404	6.24595	13.8879	9.78127	19.4116	14.2565	11.1742	15.0843	16.2418	19.4151	21.2153	8.91163
-0.013095	24.3134	22.8601	10.9459	19.863	28.4584	21.8088	12.8343	22.0577	17.8968	16.6036	16.3776	15.2098	18.1648	19.2152	12.5782	23.1698	23.539	23.2781	14.8914	22.5491	17.389	17.8329	9.93481	16.8515	19.4921	8.1882	19.3448	15.744	11.02	13.373	1.48424	12.887	11.3371	16.0834	19.3671	16.7731	15.2218	13.6409	6.84207	13.7515	10.6061	18.5894	14.5875	11.1543	15.5394	16.9519	17.591	22.3672	9.81339
-0.00671478	24.199	23.7	11.2714	17.7185	28.6858	20.8059	13.1857	21.2915	17.484	16.9535	16.6057	13.8908	16.9468	19.0937	14.3818	22.1397	23.364	21.5185	15.4857	20.4966	16.9877	17.7996	10.2099	15.8944	17.6928	9.56204	20.1267	15.689	12.8444	13.4078	2.71564	13.2606	11.1898	15.903	18.7264	16.0871	12.4484	14.9103	7.74046	13.4089	11.3624	18.8005	15.2604	10.7725	16.6131	17.5951	16.1581	22.6856	10.5504
-0.000228878	23.1274	23.5369	11.8205	16.4766	27.9917	19.0934	13.65	21.1447	17.884	18.2137	17.2642	13.6644	16.257	18.7823	16.4279	21.9054	22.378	19.9524	16.0707	19.0604	15.7186	17.969	11.2534	15.2821	16.4309	11.4915	20.2636	15.7919	14.1447	13.5531	4.47775	14.0556	11.1379	15.653	17.0697	15.4542	10.5399	16.0231	9.06866	12.889	11.8683	19.4356	16.5008	10.6035	17.5702	18.0035	16.2215	22.0167	10.812
0.00636495	21.4524	22.4979	12.1425	16.3478	26.4883	17.0494	14.2314	21.7189	18.865	20.0901	18.1852	13.9651	16.4785	18.3755	18.0125	22.6499	21.103	18.9375	16.7934	18.7424	14.2862	18.8751	12.419	15.1775	15.9138	13.2389	19.6708	15.9172	14.6954	13.7182	6.46835	14.9301	11.0846	15.5624	15.0286	15.4799	10.0709	16.8175	10.7664	12.182	12.0692	19.5263	17.9277	11.1141	17.8497	18.0132	17.6586	20.7637	10.6514
0.0130689	19.7112	21.0313	12.5569	16.7329	24.5993	15.1495	14.8853	22.2732	20.0531	22.0517	19.1421	14.2778	17.8061	18.0989	18.9692	23.523	19.8306	18.394	17.2672	19.357	13.3046	20.4564	13.2468	15.4475	15.9759	14.4105	18.4937	15.7767	14.863	13.6377	8.30298	15.466	10.9404	15.802	13.7589	16.4004	10.9596	17.1752	12.304	11.3523	12.1203	18.6001	18.8639	12.2131	17.2397	17.5806	19.3205	19.6335	10.4354
0.0198862	18.1427	19.6619	13.479	16.7135	22.8767	13.6568	15.5034	21.7979	21.2802	23.6307	19.9791	14.5549	20.0432	18.0706	19.4445	23.5009	18.5984	18.0519	17.241	20.0328	12.9547	21.927	13.6803	15.8408	16.2115	14.7506	17.1842	15.1934	15.2211	13.038	9.72939	15.3803	10.7107	16.2022	14.0819	17.7915	12.6411	16.9716	12.939	10.4708	12.3366	17.1225	18.8923	13.1632	15.8956	16.7955	20.1063	19.1116	10.6291
0.0268186	16.6941	18.8188	14.6183	15.6953	21.7234	12.6482	15.9703	19.8146	22.5497	24.6622	20.6865	14.9233	22.4959	18.0793	19.5026	22.3297	17.3849	17.7083	16.7977	19.813	13.0431	22.3405	13.8746	16.1346	16.316	14.0806	16.1678	14.3012	16.0472	11.9866	10.7175	14.6055	10.4845	16.4731	15.7457	18.7444	14.3612	16.1214	12.3602	9.56411	12.8898	15.9449	18.1293	13.1392	14.2136	15.8384	19.8357	19.116	11.4175
0.0338694	15.2919	18.6439	15.1589	13.8169	21.2748	12.135	16.1822	16.7321	23.6324	25.2529	21.203	15.3424	24.1937	17.704	19.0874	20.6457	16.1205	17.2202	15.9939	18.3613	13.2888	21.2822	13.9345	16.2015	16.2299	12.4877	15.5589	13.4129	17.1767	10.9716	11.2635	13.1993	10.2813	16.6243	17.5408	18.4574	15.4747	14.7822	11.0583	8.786	13.5317	15.4339	16.9611	11.9297	12.6109	14.8854	19.1634	19.1409	12.4381
0.0410408	13.9785	18.88	14.6319	11.8991	21.3797	12.0758	16.0519	13.5888	24.0229	25.5594	21.2888	15.6797	24.4035	16.6807	18.3517	19.3707	14.677	16.5151	14.7773	16.1384	13.5694	19.1186	13.8569	15.9193	15.925	10.4761	15.229	12.721	18.2211	10.6107	11.291	11.3274	9.98433	16.9048	18.2639	16.818	15.6096	13.3866	9.89989	8.47091	13.7938	15.2138	15.6128	10.0029	11.348	13.9802	18.8205	18.7561	12.9855
0.0483358	12.8721	19.0168	13.2949	10.8748	21.6489	12.3417	15.5554	11.3887	23.4806	25.5849	20.7566	15.8693	23.108	15.0807	17.7889	19.0169	13.0515	15.7145	13.3331	13.9735	13.9333	16.7053	13.6555	15.0384	15.2643	8.86951	14.9428	12.1813	18.7757	11.1347	10.848	9.33908	9.54218	17.2512	17.5994	14.5124	14.659	12.3005	9.28199	8.79951	13.4325	14.6314	14.0606	7.98677	10.4859	13.0646	18.9672	17.9564	12.611
0.0557573	12.021	18.6169	11.6852	11.0355	21.6767	12.7511	14.7542	10.4583	22.4031	25.0815	19.7356	15.8683	21.0065	13.1993	17.7988	19.3938	11.4886	15.0336	12.1106	12.5346	14.406	14.8294	13.3997	13.2522	14.1413	8.41344	14.402	11.6257	18.4909	12.037	10.2031	7.65868	9.12118	17.066	16.1346	12.5824	12.7394	11.4847	8.82218	9.48813	12.5164	13.3709	12.2779	6.31816	9.99204	12.1876	19.1273	17.02	11.5257
0.0633083	11.2678	17.5517	10.1406	11.7984	21.2931	13.1425	13.7523	10.3466	21.4325	23.647	18.547	15.6212	18.9592	11.3974	18.1534	19.8481	10.3256	14.4784	11.3682	12.1183	14.8821	13.7678	12.9989	10.5325	12.5672	9.22119	13.3999	10.9597	17.2177	12.3834	9.58411	6.51152	8.90539	15.7692	14.6705	11.7543	10.2249	10.5911	7.91179	10.0138	11.2037	11.6645	10.4493	5.27382	9.85099	11.5775	18.6658	16.107	10.33
0.0709916	10.3927	16.0529	8.84461	12.2859	20.5883	13.3937	12.647	10.3894	20.7562	21.089	17.3716	15.1417	17.3761	10.0042	18.1025	19.7728	9.80546	13.8405	10.9553	12.6788	15.2453	13.2911	12.0542	7.46573	10.6129	10.5987	12.0278	10.2946	15.2616	11.6258	8.96906	5.86618	8.86219	13.4624	13.5849	11.9697	7.75167	9.38487	6.46215	10.1444	9.68781	10.0441	8.89158	4.96131	9.9845	11.4401	17.3792	15.11	9.36495
0.0788103	9.45679	14.5989	8.06015	12.0929	19.7386	13.3831	11.5345	10.3124	19.9669	17.7727	16.2163	14.4986	16.094	9.22535	17.0646	18.9361	10.0225	13.0665	10.5719	13.8008	15.4846	13.0692	10.1786	5.05146	8.47087	11.6115	10.6199	9.82909	13.3544	10.0432	8.25804	5.63957	8.8513	10.9371	12.7558	12.4461	5.99903	7.99725	5.04997	10.0276	8.2863	8.94124	7.77518	5.1866	10.099	11.7318	15.6723	13.884	8.49683
0.0867683	8.82315	13.603	8.04602	11.4572	18.82	12.9896	10.5564	10.2532	18.6656	14.5194	15.1764	13.7043	14.7365	9.05701	15.1091	17.4447	10.8448	12.4273	10.0414	14.7013	15.6353	12.9784	7.51625	3.88156	6.58449	11.8282	9.51187	9.58502	12.1603	8.3782	7.45633	5.75245	8.83041	9.07685	11.9258	12.2782	5.29211	6.76929	4.36783	9.70222	7.28259	8.42655	6.97424	5.56372	9.80568	12.1273	14.1611	12.4777	7.55593
0.094868	8.71042	13.0562	8.73498	10.835	17.7282	12.204	9.89847	10.346	17.0449	12.074	14.4926	12.7542	13.1347	9.26807	12.7814	15.5477	11.8302	12.1713	9.34214	14.5913	15.665	12.9825	4.80944	3.60908	5.4716	11.3654	8.92879	9.38115	11.7592	7.22368	6.58694	5.93361	8.79932	8.2502	11.0478	11.1542	5.37668	5.93155	4.58348	8.8293	6.64548	8.24171	6.21465	5.84738	8.95235	12.1671	13.1134	11.0621	6.71696
0.103113	8.87358	12.5429	9.6198	10.4632	16.3082	11.2499	9.67167	10.4715	15.7421	10.6679	14.2456	11.7593	11.4559	9.5001	10.6442	13.5002	12.4052	12.1172	8.53883	13.2476	15.446	12.888	2.90632	3.43081	5.27385	10.4127	8.96109	9.0938	11.6457	6.75252	5.63101	5.74413	8.62545	8.16849	10.3357	9.57357	5.67569	5.49151	5.25055	7.1466	6.07944	8.12614	5.37014	6.04546	7.77181	11.5219	12.3043	9.75874	6.26844
0.111508	8.86035	11.69	10.0731	10.2948	14.6301	10.5058	9.79563	10.3902	15.1794	10.086	14.136	10.8999	10.0457	9.44772	9.05876	11.5662	12.2402	11.7479	7.71813	11.1596	14.8003	12.3847	2.23544	2.96715	5.59386	9.08514	9.43834	8.82105	11.2258	6.75882	4.68248	5.00134	8.08881	8.28276	10.0249	8.31585	5.82822	5.35263	5.79564	5.0066	5.38625	8.11337	4.60735	6.21147	6.67739	10.2506	11.3534	8.6633	6.16366
0.120055	8.47225	10.5466	9.84497	10.1867	13.0095	10.2123	10.0257	9.97602	15.1792	10.0109	13.7197	10.2243	9.20799	8.99155	8.21212	10.0522	11.4064	10.7194	6.96638	9.03616	13.6239	11.2959	2.67758	2.51375	5.90403	7.65561	9.88776	8.7171	10.3172	6.80918	3.99694	4.04599	7.12174	8.28734	10.0496	7.68379	5.90718	5.39166	5.97235	3.18342	4.71717	8.35913	4.20885	6.26333	5.93695	8.79394	10.0613	7.90299	5.99606
0.128758	7.87629	9.48335	9.22312	10.0353	11.6445	10.2372	10.0744	9.26886	15.2073	10.1411	12.8368	9.5524	9.05487	8.21492	8.11	9.1703	10.1829	9.18463	6.3966	7.27553	12.0549	9.75769	3.76062	2.59342	6.05176	6.53602	9.83547	8.73239	9.20156	6.46639	3.77926	3.41862	5.91443	8.19793	10.0049	7.3454	6.07965	5.44723	5.82292	2.21019	4.45609	8.72321	4.25566	6.02314	5.54744	7.64624	8.47584	7.48342	5.40283
0.137622	7.37959	8.81156	8.6578	9.77144	10.4121	10.1614	9.72725	8.3772	14.8549	10.1038	11.6843	8.60706	9.40151	7.32846	8.49958	8.8127	8.81228	7.60482	6.12507	5.95386	10.4531	8.17386	4.94146	3.41807	6.24207	5.91865	9.20203	8.60604	8.27113	5.51621	3.98877	3.34195	4.72452	8.0548	9.50625	6.85814	6.20924	5.39195	5.38429	2.06906	4.81792	8.80338	4.5566	5.38416	5.36637	7.03315	6.8694	7.149	4.41162
0.14665	7.19871	8.54294	8.27313	9.3545	9.15144	9.6257	8.94758	7.35549	14.0408	9.58945	10.4599	7.27778	9.78703	6.56028	8.90103	8.60219	7.45308	6.33	6.15722	5.07203	9.13564	6.93455	5.82332	4.70132	6.62484	5.61953	8.30852	8.16876	7.6986	4.06718	4.39583	3.60382	3.61889	7.73445	8.55775	6.12472	5.96767	5.21709	4.63527	2.43801	5.56122	8.42833	4.88785	4.44094	5.24288	6.8512	5.65642	6.58391	3.41157
0.155846	7.37282	8.42353	7.83949	8.81251	7.95981	8.60767	7.90475	6.17062	12.891	8.67177	9.11307	5.79731	9.74497	6.06243	8.8372	8.25574	6.26519	5.41241	6.29813	4.59204	8.16305	6.15123	6.2056	5.89017	7.09155	5.32812	7.51296	7.61772	7.41794	2.51252	4.7729	3.83489	2.46724	7.07223	7.5251	5.33269	5.25676	4.93899	3.6803	3.00478	6.1614	7.834	5.16594	3.48371	5.01217	6.7807	5.13484	5.76561	2.8556
0.165215	7.76218	8.13681	7.19398	8.20337	7.07308	7.41019	6.84558	4.83202	11.5926	7.7994	7.56566	4.6393	9.13728	5.87431	8.14586	7.81417	5.4175	4.74665	6.23183	4.35933	7.39396	5.72069	6.03552	6.57928	7.42601	4.90881	6.94267	7.35421	7.29521	1.38211	5.01222	3.79936	1.1892	6.10154	6.82385	4.68898	4.36477	4.50144	2.81618	3.52594	6.28471	7.29535	5.35422	2.83206	4.56869	6.45519	5.24896	5.03149	2.96066
0.174761	8.09324	7.5511	6.52065	7.52006	6.59086	6.40876	5.94025	3.56788	10.3349	7.36013	6.01995	4.16979	8.19847	5.94178	7.10612	7.46647	4.96065	4.27299	5.76043	4.20705	6.6673	5.57208	5.40552	6.72649	7.45218	4.43183	6.51764	7.51307	7.21104	1.08825	5.09657	3.49997	0.1	5.1211	6.65165	4.28563	3.72392	3.91194	2.35498	3.80286	6.01376	6.81742	5.36006	2.63726	4.04369	5.68692	5.65337	4.73265	3.56009
0.184488	8.06453	6.83278	6.11393	6.72807	6.39229	5.74703	5.26722	2.76858	9.22494	7.3341	4.83379	4.34347	7.25787	6.13585	6.18753	7.25185	4.74614	3.99014	4.99894	4.10878	5.89679	5.69875	4.5547	6.50598	7.05002	3.98994	6.09832	7.79762	7.00799	1.67168	5.02037	3.11497	0.1	4.43824	6.89073	4.04778	3.57583	3.35659	2.36565	3.77459	5.60748	6.24841	5.12168	2.82992	3.7138	4.61061	5.97781	4.85688	4.1975
0.194401	7.49796	6.27819	5.98143	5.8961	6.22697	5.22079	4.84042	2.6842	8.20827	7.39195	4.15313	4.72451	6.47033	6.2636	5.6042	7.01222	4.53796	3.81414	4.28113	4.10341	5.06865	5.98932	3.74404	6.04036	6.21498	3.55558	5.59851	7.82609	6.5102	2.75535	4.78287	2.84288	0.1	4.03349	7.18947	3.73696	3.79437	2.99848	2.5752	3.61002	5.1552	5.50034	4.6996	3.21446	3.60274	3.55682	6.02007	5.06847	4.45696
0.204505	6.4397	6.00583	5.82778	5.1881	5.87172	4.51489	4.55393	3.21134	7.14068	7.24182	3.84819	4.80758	5.80146	6.11486	5.14727	6.56992	4.20408	3.53318	3.82887	4.10694	4.23863	6.20134	3.09481	5.34093	5.17993	3.02529	5.02824	7.4901	5.68133	3.77713	4.43672	2.7382	0.1	3.60902	7.21794	3.11408	3.98358	2.76032	2.5835	3.5809	4.53249	4.61248	4.21853	3.56838	3.36629	2.78883	5.75752	5.08245	4.28405
0.214805	5.1198	5.85614	5.39936	4.70217	5.26555	3.60545	4.20816	3.98084	5.97128	6.83722	3.74359	4.34678	5.14708	5.55249	4.45486	5.87137	3.78742	2.94819	3.54788	3.91752	3.50726	6.11584	2.56596	4.45274	4.34121	2.37146	4.45492	6.91678	4.71764	4.29067	4.0748	2.64508	0.1	2.98129	6.9012	2.16053	3.80029	2.45759	2.21913	3.76687	3.60745	3.72726	3.77235	3.68988	2.70295	2.3846	5.24825	4.87761	3.93947
0.225305	3.81769	5.61095	4.71439	4.36491	4.5101	2.84764	3.70872	4.57383	4.81304	6.30534	3.72736	3.43125	4.40061	4.62511	3.37914	4.97115	3.40358	2.03331	3.18062	3.4116	2.93707	5.63525	2.06278	3.53398	3.93553	1.7032	3.92385	6.21951	3.91647	4.10476	3.71972	2.32043	0.1	2.28609	6.37024	1.12711	3.21801	2.0368	1.64384	3.90417	2.39863	3.01756	3.39101	3.45663	1.72689	2.29372	4.54677	4.55482	3.61471
0.236012	2.76252	5.24265	3.96123	4.00525	3.74719	2.60728	3.17926	4.6907	3.82367	5.77047	3.70764	2.31736	3.51276	3.62857	2.1032	3.96859	3.09738	0.977382	2.59847	2.66853	2.51525	4.79433	1.56437	2.76322	3.84711	1.18878	3.4169	5.41186	3.44259	3.30783	3.27863	1.67374	0.1	1.78643	5.73989	0.375319	2.48517	1.56765	1.12454	3.59481	1.09538	2.55552	3.02795	2.91751	0.832809	2.4102	3.7155	4.14636	3.20319
0.24693	2.08561	4.88683	3.29427	3.51253	3.08532	2.88244	2.79333	4.28225	3.06349	5.28024	3.66225	1.24535	2.5915	2.95757	1.00462	3.01059	2.80811	0.123893	1.8847	1.90733	2.21967	3.78387	1.17292	2.22514	3.79124	0.95842	2.87341	4.51461	3.24083	2.26964	2.68733	0.873922	0.313599	1.63033	5.04312	0.159554	1.87738	1.12643	0.787761	2.70062	0.1	2.2759	2.57782	2.32033	0.305892	2.6104	2.87972	3.65393	2.51415
0.258065	1.7664	4.62434	2.75498	2.90815	2.61634	3.33348	2.5476	3.58867	2.5136	4.82182	3.68312	0.394972	1.8809	2.77759	0.416608	2.29033	2.46661	0.1	1.19662	1.35034	2.06495	2.89739	1.01508	1.88465	3.60911	1.06644	2.25433	3.65567	3.13936	1.48168	2.06339	0.204328	0.770125	1.80999	4.34237	0.471882	1.5107	0.805654	0.593742	1.50534	0.1	2.10949	1.98347	1.97893	0.146994	2.78009	2.21167	3.1846	1.61073
0.269424	1.63205	4.39809	2.30089	2.29112	2.38791	3.59361	2.26997	2.96494	2.19205	4.3457	3.83355	0.1	1.54692	2.87219	0.432887	1.94475	2.11104	0.123606	0.655078	1.13716	2.05204	2.30996	1.07479	1.62736	3.34658	1.45213	1.60383	3.02836	2.97984	1.21025	1.64762	0.1	1.18818	2.21303	3.76273	1.03854	1.34324	0.733177	0.448414	0.48621	0.1	2.08328	1.3493	2.03017	0.195939	2.81653	1.83131	2.91085	0.834493
0.281011	1.50381	4.1424	1.86518	1.75804	2.34211	3.50016	1.84902	2.62241	2.14765	3.81568	3.99221	0.1	1.50861	2.87425	0.887792	1.93948	1.89691	0.864942	0.35974	1.28486	2.12147	1.91591	1.17492	1.35234	3.11498	1.90532	1.04663	2.74717	2.67682	1.30449	1.60847	0.1	1.42587	2.65602	3.38014	1.49593	1.29572	0.951668	0.311243	0.1	0.124222	2.22548	0.886769	2.2975	0.327091	2.62625	1.72791	2.88199	0.508758
0.292833	1.36	3.87716	1.4214	1.37299	2.35583	3.11827	1.40057	2.53356	2.3221	3.28245	3.93126	0.1	1.54016	2.60495	1.50502	2.09468	1.96657	1.66416	0.387136	1.65527	2.18299	1.48492	1.15041	1.05884	2.92482	2.15713	0.710439	2.74463	2.24966	1.39621	1.91133	0.1	1.45514	2.9443	3.13795	1.61997	1.33256	1.31371	0.246405	0.1	0.653957	2.42089	0.723099	2.43735	0.524188	2.18178	1.79113	2.95349	0.647695
0.304897	1.29314	3.63263	1.01378	1.16589	2.33261	2.61842	1.154	2.51572	2.51494	2.87462	3.54443	0.284371	1.49424	2.15743	2.04219	2.22664	2.29303	2.20528	0.682185	1.98839	2.17204	0.946097	0.992782	0.811012	2.65816	2.07303	0.637076	2.8089	1.82228	1.24491	2.33684	0.1	1.35786	2.96345	2.89911	1.42352	1.41953	1.59282	0.368533	0.278084	0.887696	2.4443	0.797044	2.23644	0.811212	1.60252	1.91229	2.92249	0.93712
0.317209	1.32393	3.35952	0.726484	1.11709	2.21589	2.11377	1.18148	2.36543	2.53341	2.68038	2.96042	0.602234	1.37589	1.72209	2.32926	2.24576	2.65934	2.31282	1.0166	2.06407	2.07163	0.431121	0.814114	0.629238	2.22442	1.74602	0.744753	2.73693	1.52456	0.871072	2.61791	0.123602	1.20391	2.72763	2.56167	1.09079	1.46786	1.68603	0.699016	0.633814	0.843852	2.16157	0.938492	1.74803	1.13981	1.11135	2.04059	2.69246	0.99701
0.329777	1.35614	2.96726	0.622128	1.15153	1.9777	1.60507	1.30759	1.99467	2.34406	2.65422	2.42346	0.979272	1.24899	1.4027	2.27683	2.14158	2.79784	1.98205	1.14896	1.86422	1.90606	0.1	0.718154	0.475479	1.70823	1.38237	0.882933	2.46868	1.36295	0.458598	2.59274	0.566096	0.980013	2.3372	2.11619	0.837107	1.38478	1.63823	1.0854	0.836941	0.723076	1.67084	1.00183	1.16676	1.37458	0.851714	2.14104	2.31458	0.698219
0.342606	1.32771	2.42628	0.69004	1.17172	1.66193	1.08093	1.30557	1.50124	2.065	2.65821	2.07384	1.41937	1.14444	1.19321	1.91579	1.93124	2.58203	1.39565	1.02368	1.5411	1.71753	0.1	0.727443	0.33363	1.29942	1.11279	0.939441	2.08769	1.23887	0.186724	2.26457	1.097	0.645671	1.88677	1.62146	0.764801	1.15742	1.498	1.29541	0.814146	0.658025	1.22978	0.924274	0.644946	1.41116	0.771342	2.13677	1.91523	0.242284
0.355705	1.29902	1.80533	0.828133	1.10821	1.38101	0.603747	1.12371	1.08003	1.84486	2.56716	1.86621	1.77525	1.05691	1.06182	1.40535	1.64498	2.11969	0.85128	0.774889	1.24552	1.5399	0.1	0.793831	0.237586	1.09647	0.923856	0.89286	1.70922	1.09081	0.108013	1.75414	1.49126	0.231345	1.42334	1.15388	0.796891	0.845155	1.24898	1.1964	0.616789	0.633454	1.04389	0.719922	0.249936	1.2787	0.72177	1.9454	1.58236	0.1
0.369081	1.33011	1.23027	0.893489	0.945755	1.20538	0.252837	0.881239	0.846476	1.74824	2.31908	1.68543	1.84556	0.985319	0.990797	0.94536	1.33191	1.65276	0.579671	0.56339	1.02509	1.38434	0.1	0.842661	0.213743	1.03918	0.743998	0.779937	1.38992	0.954052	0.136693	1.21391	1.57886	0.1	0.977824	0.777877	0.770626	0.521619	0.89584	0.841049	0.38121	0.589159	1.11518	0.461082	0.1	1.09311	0.641176	1.57677	1.30325	0.1
0.382742	1.34493	0.819039	0.812439	0.701792	1.08859	0.1	0.691808	0.765337	1.72357	1.90862	1.47599	1.57685	0.941101	0.937519	0.644024	1.04332	1.34283	0.595489	0.449387	0.852539	1.24321	0.1	0.81811	0.237916	1.00272	0.544447	0.646235	1.14161	0.880892	0.148249	0.756848	1.37284	0.1	0.592056	0.530683	0.614658	0.25244	0.528997	0.404466	0.233146	0.509537	1.27424	0.243826	0.1	0.930714	0.582728	1.15284	1.01771	0.1
0.396697	1.20358	0.619477	0.641785	0.393238	0.945461	0.1	0.553971	0.735569	1.66397	1.39056	1.24609	1.10974	0.917712	0.825215	0.46216	0.803281	1.16788	0.734633	0.397336	0.690298	1.10011	0.126127	0.714294	0.258681	0.894843	0.343276	0.514689	0.979374	0.861593	0.1	0.426078	1.02006	0.1	0.297743	0.408	0.411238	0.1	0.258288	0.1	0.196044	0.412792	1.34167	0.132298	0.1	0.793065	0.591486	0.81507	0.723224	0.182129
0.410953	0.881276	0.574422	0.503139	0.1	0.775498	0.1	0.403411	0.700867	1.51247	0.880032	1.0136	0.637359	0.879119	0.616517	0.291658	0.603276	1.02227	0.834282	0.350239	0.528731	0.936844	0.157248	0.568292	0.241972	0.686196	0.162222	0.375661	0.908218	0.846843	0.1	0.210041	0.671912	0.1	0.1	0.362604	0.284333	0.1	0.121277	0.1	0.201271	0.313137	1.25804	0.1202	0.231643	0.675015	0.631359	0.63268	0.496052	0.26949
0.425519	0.512251	0.554858	0.460546	0.1	0.658471	0.1	0.208243	0.662662	1.30178	0.500901	0.785763	0.273666	0.796358	0.363136	0.1	0.4209	0.847149	0.855605	0.27755	0.387763	0.741016	0.173668	0.423458	0.183196	0.410357	0.1	0.211156	0.882574	0.817587	0.1	0.1	0.408376	0.1	0.1	0.326913	0.265058	0.19194	0.1	0.1	0.173285	0.218214	1.07802	0.14608	0.321964	0.597275	0.644971	0.584006	0.402058	0.326601
0.440405	0.26015	0.457547	0.470866	0.1	0.643097	0.1	0.1	0.625239	1.08997	0.313847	0.571174	0.1	0.680279	0.155634	0.1	0.24935	0.636693	0.844119	0.178077	0.289281	0.520109	0.170242	0.305617	0.1	0.144438	0.1	0.1	0.829222	0.794965	0.1	0.1	0.234268	0.1	0.1	0.254382	0.275563	0.314382	0.112469	0.141019	0.1	0.140734	0.877005	0.146819	0.335319	0.559816	0.621762	0.587197	0.415999	0.408987
0.45562	0.17873	0.280048	0.441212	0.1	0.688722	0.1	0.1	0.573223	0.885475	0.295535	0.390695	0.1	0.56633	0.1	0.1	0.113764	0.391168	0.823786	0.1	0.230034	0.307264	0.11952	0.22276	0.1	0.1	0.1	0.1	0.71458	0.778512	0.1	0.1	0.113436	0.1	0.1	0.151093	0.223267	0.349402	0.169359	0.338339	0.1	0.1	0.689228	0.101728	0.285003	0.52462	0.581662	0.552545	0.44732	0.529971
0.471174	0.192361	0.1	0.320805	0.1	0.715499	0.1	0.1	0.500829	0.657491	0.371248	0.271871	0.1	0.47929	0.1	0.1	0.1	0.129295	0.767409	0.1	0.188131	0.146037	0.1	0.165809	0.1	0.1	0.1	0.1	0.564787	0.713413	0.1	0.1	0.1	0.1	0.1	0.1	0.1	0.266312	0.23002	0.451773	0.1	0.1	0.517667	0.1	0.182086	0.464804	0.531183	0.444486	0.43018	0.648733
0.487076	0.183868	0.1	0.136562	0.1	0.674098	0.1	0.1	0.426461	0.397915	0.455149	0.226769	0.192958	0.41346	0.181837	0.1	0.1	0.1	0.647602	0.1	0.154043	0.1	0.1	0.109509	0.1	0.1	0.1	0.1	0.418442	0.549517	0.1	0.1	0.1	0.1	0.1	0.1	0.1	0.121596	0.266091	0.43308	0.1	0.1	0.366201	0.1	0.1	0.385462	0.464455	0.310523	0.363139	0.704103
0.503338	0.1	0.1	0.1	0.1	0.55864	0.1	0.1	0.365443	0.146622	0.476473	0.235886	0.357938	0.341895	0.32312	0.1	0.1	0.1	0.476099	0.1	0.139221	0.1	0.1	0.1	0.1	0.1	0.1	0.1	0.288886	0.317339	0.1	0.1	0.1	0.1	0.1	0.1	0.1	0.1	0.25592	0.298164	0.1	0.1	0.246876	0.1	0.1	0.288558	0.385409	0.230468	0.269234	0.657541
0.51997	0.1	0.1	0.1	0.1	0.386255	0.1	0.1	0.306206	0.1	0.402665	0.260182	0.429777	0.250883	0.40729	0.1	0.1	0.1	0.291558	0.1	0.145427	0.1	0.1	0.1	0.1	0.161244	0.1	0.1	0.179566	0.116435	0.1	0.151681	0.1	0.1	0.1	0.1	0.1	0.1	0.193511	0.108945	0.1	0.1	0.164365	0.1	0.1	0.162623	0.302153	0.225627	0.155362	0.521721
0.536983	0.1	0.1	0.1	0.1	0.189203	0.1	0.1	0.224004	0.1	0.256984	0.265864	0.377673	0.160021	0.393575	0.1	0.1	0.1	0.131729	0.1	0.143614	0.123886	0.1	0.1	0.1	0.227332	0.148696	0.1	0.105893	0.1	0.1	0.219692	0.1	0.1	0.1	0.1	0.1	0.1	0.1	0.1	0.1	0.1	0.104883	0.1	0.1	0.1	0.209717	0.236071	0.1	0.362221
0.554391	0.1	0.1	0.1	0.1	0.1	0.132929	0.1	0.112886	0.1	0.102881	0.234074	0.252232	0.1	0.305455	0.1	0.1	0.1	0.1	0.1	0.101662	0.113528	0.1	0.1	0.1	0.236277	0.206557	0.1	0.1	0.1	0.1	0.211611	0.1	0.1	0.1	0.1	0.1	0.1	0.1	0.1	0.1	0.1	0.1	0.1	0.1	0.1	0.1	0.19549	0.1	0.255437
0.572203	0.1	0.1	0.1	0.1	0.1	0.268984	0.1	0.1	0.1	0.1	0.159011	0.129781	0.1	0.189081	0.1	0.1	0.155353	0.1	0.1	0.1	0.1	0.1	0.1	0.1	0.207483	0.25594	0.144882	0.1	0.1	0.1	0.168658	0.1	0.1	0.1	0.1	0.1	0.1	0.1	0.1	0.1	0.1	0.1	0.1	0.1	0.1	0.1	0.102125	0.1	0.226753
0.590434	0.1	0.1	0.1	0.1	0.1	0.335943	0.1	0.1	0.1	0.1	0.1	0.1	0.1	0.1	0.1	0.119231	0.169217	0.1	0.1	0.1	0.1	0.1	0.181385	0.1	0.173943	0.265015	0.165136	0.1	0.1	0.1	0.142095	0.1	0.1	0.1	0.1	0.1	0.153206	0.1	0.1	0.1	0.1	0.1	0.129529	0.1	0.1	0.1	0.1	0.1	0.23527
0.609097	0.1	0.1	0.1	0.1	0.1	0.331946	0.1	0.1	0.1	0.1	0.1	0.1	0.1	0.1	0.1	0.1	0.133755	0.1	0.1	0.1	0.1	0.1	0.242906	0.1	0.159683	0.209416	0.155833	0.1	0.1	0.1	0.152389	0.111692	0.1	0.1	0.1	0.1	0.244318	0.1	0.1	0.1	0.1	0.1	0.110284	0.1	0.1	0.1	0.1	0.1	0.224433
0.628204	0.1	0.1	0.120072	0.1	0.1	0.282368	0.1	0.1	0.1	0.1	0.1	0.1	0.1	0.1	0.1	0.1	0.1	0.1	0.1	0.1	0.1	0.1	0.218821	0.1	0.167143	0.1	0.124647	0.1	0.1	0.1	0.178967	0.139559	0.1	0.1	0.1	0.1	0.287532	0.1	0.1	0.1	0.1	0.1	0.1	0.1	0.1	0.1	0.1	0.1	0.174506
0.647772	0.1	0.1	0.16998	0.1	0.1	0.222564	0.1	0.1	0.1	0.1	0.1	0.1	0.1	0.1	0.1	0.1	0.1	0.101419	0.1	0.1	0.1	0.1	0.130728	0.1	0.178977	0.1	0.1	0.1	0.1	0.112053	0.179981	0.142562	0.1	0.1	0.1	0.1	0.269046	0.1	0.1	0.1	0.1	0.1	0.1	0.1	0.1	0.1	0.1	0.1	0.102127
0.667813	0.1	0.1	0.133973	0.1	0.1	0.18342	0.1	0.1	0.1	0.1	0.1	0.1	0.1	0.1	0.1	0.1	0.1	0.107401	0.1	0.1	0.1	0.1	0.1	0.1	0.175432	0.1	0.1	0.1	0.1	0.192469	0.129615	0.115213	0.1	0.1	0.1	0.1	0.205307	0.1	0.1	0.1	0.102617	0.1	0.1	0.1	0.1	0.1	0.1	0.1	0.1
0.688345	0.1	0.1	0.1	0.1	0.1	0.173451	0.1	0.1	0.1	0.1	0.1	0.1	0.1	0.1	0.1	0.1	0.1	0.1	0.1	0.1	0.1	0.1	0.1	0.1	0.152694	0.1	0.1	0.1	0.1	0.193226	0.1	0.1	0.1	0.1	0.1	0.1	0.131996	0.1	0.1	0.1	0.139946	0.1	0.1	0.1	0.1	0.1	0.1	0.1	0.1
0.709382	0.1	0.1	0.1	0.1	0.1	0.168466	0.1	0.1	0.1	0.1	0.1	0.1	0.1	0.1	0.1	0.1	0.1	0.1	0.1	0.1	0.1	0.1	0.1	0.1	0.118337	0.1	0.1	0.1	0.1	0.137963	0.1	0.1	0.1	0.1	0.1	0.1	0.1	0.1	0.1	0.1	0.121374	0.106122	0.1	0.1	0.1	0.1	0.1	0.1	0.1
0.730942	0.1	0.1	0.1	0.1	0.1	0.129075	0.1	0.1	0.1	0.1	0.1	0.1	0.1	0.1	0.1	0.1	0.1	0.1	0.1	0.1	0.1	0.1	0.1	0.1	0.1	0.1	0.1	0.1	0.1	0.1	0.1	0.1	0.1	0.1	0.1	0.1	0.1	0.1	0.1	0.1	0.1	0.105442	0.1	0.1	0.121897	0.1	0.1	0.1	0.1
0.753043	0.1	0.1	0.1	0.1	0.1	0.1	0.1	0.1	0.1	0.1	0.1	0.1	0.1	0.1	0.1	0.1	0.1	0.1	0.1	0.1	0.1	0.1	0.1	0.1	0.1	0.1	0.1	0.1	0.1	0.1	0.1	0.1	0.1	0.1	0.1	0.1	0.1	0.1	0.1	0.1	0.1	0.1	0.1	0.1	0.160731	0.1	0.1	0.1	0.1
0.775702	0.1	0.1	0.1	0.1	0.1	0.1	0.1	0.1	0.1	0.1	0.1	0.1	0.1	0.1	0.1	0.1	0.1	0.1	0.1	0.1	0.1	0.1	0.1	0.1	0.1	0.1	0.1	0.1	0.1	0.1	0.1	0.1	0.1	0.1	0.1	0.1	0.1	0.1	0.1	0.1	0.1	0.1	0.1	0.102527	0.168642	0.1	0.1	0.1	0.1
0.798938	0.1	0.1	0.1	0.1	0.1	0.1	0.1	0.1	0.1	0.1	0.1	0.1	0.1	0.1	0.1	0.1	0.1	0.1	0.1	0.1	0.1	0.1	0.1	0.1	0.1	0.1	0.1	0.1	0.1	0.1	0.1	0.1	0.1	0.1	0.1	0.1	0.1	0.1	0.1	0.1	0.1	0.1	0.1	0.139498	0.144818	0.1	0.1	0.1	0.1
0.822771	0.1	0.1	0.1	0.1	0.1	0.1	0.1	0.1	0.1	0.1	0.1	0.1	0.1	0.1	0.1	0.1	0.1	0.1	0.1	0.1	0.1	0.1	0.1	0.1	0.1	0.1	0.1	0.1	0.1	0.1	0.1	0.1	0.1	0.1	0.1	0.1	0.1	0.1	0.1	0.1	0.1	0.1	0.1	0.183749	0.107406	0.1	0.1	0.1	0.1
0.847222	0.1	0.1	0.1	0.1	0.1	0.1	0.1	0.1	0.1	0.1	0.1	0.1	0.1	0.1	0.1	0.1	0.1	0.1	0.1	0.1	0.1	0.1	0.1	0.1	0.1	0.1	0.1	0.1	0.1	0.1	0.1	0.1	0.1	0.1	0.1	0.1	0.1	0.1	0.1	0.1	0.1	0.1	0.1	0.210121	0.1	0.1	0.1	0.1	0.1
0.872313	0.1	0.1	0.1	0.1	0.1	0.1	0.1	0.1	0.1	0.1	0.1	0.1	0.1	0.1	0.1	0.1	0.1	0.1	0.1	0.1	0.1	0.1	0.1	0.1	0.1	0.1	0.1	0.1	0.1	0.1	0.1	0.102816	0.1	0.1	0.1	0.1	0.1	0.1	0.1	0.1	0.1	0.1	0.1	0.201752	0.1	0.1	0.1	0.1	0.1
0.898066	0.1	0.1	0.1	0.1	0.1	0.1	0.1	0.1	0.1	0.1	0.1	0.1	0.1	0.1	0.1	0.1	0.1	0.1	0.1	0.1	0.1	0.1	0.1	0.1	0.1	0.1	0.1	0.1	0.1	0.1	0.1	0.108231	0.1	0.1	0.1	0.1	0.1	0.1	0.1	0.1	0.1	0.1	0.1	0.157616	0.1	0.1	0.1	0.1	0.1
0.924503	0.1	0.1	0.1	0.1	0.1	0.1	0.1	0.1	0.1	0.1	0.1	0.1	0.1	0.1	0.1	0.1	0.1	0.105979	0.1	0.1	0.1	0.1	0.1	0.1	0.1	0.1	0.1	0.1	0.1	0.1	0.1	0.1	0.1	0.1	0.1	0.1	0.1	0.1	0.1	0.1	0.1	0.1	0.103908	0.1	0.1	0.1	0.1	0.1242	0.1
0.951651	0.1	0.1	0.1	0.1	0.1	0.1	0.1	0.1	0.1	0.1	0.1	0.1	0.1	0.1	0.1	0.1	0.1	0.142423	0.1	0.1	0.1	0.101681	0.1	0.1	0.1	0.1	0.1	0.1	0.1	0.1	0.1	0.1	0.1	0.1	0.1	0.1	0.1	0.1	0.1	0.1	0.1	0.1	0.140467	0.1	0.1	0.11126	0.1	0.180439	0.1
0.979535	0.1	0.1	0.1	0.1	0.1	0.1	0.1	0.1	0.1	0.108418	0.1	0.1	0.1	0.1	0.1	0.1	0.1	0.155078	0.1	0.1	0.1	0.101331	0.1	0.1	0.1	0.1	0.1	0.1	0.1	0.1	0.1	0.1	0.1	0.1	0.1	0.1	0.1	0.1	0.1	0.1	0.1	0.1	0.154345	0.1	0.1	0.104482	0.1	0.195083	0.1
1.00818	0.1	0.1	0.1	0.1	0.1	0.1	0.1	0.1	0.1	0.1	0.1	0.1	0.1	0.1	0.1	0.1	0.1	0.139596	0.1	0.1	0.1	0.1	0.1	0.1	0.1	0.1	0.1	0.1	0.1	0.1	0.1	0.1	0.1	0.1	0.1	0.1	0.1	0.1	0.1	0.1	0.1	0.1	0.150927	0.1	0.1	0.1	0.1	0.180236	0.1
1.03762	0.1	0.1	0.1	0.1	0.1	0.1	0.1	0.1	0.1	0.1	0.1	0.1	0.1	0.1	0.1	0.1	0.1	0.10052	0.1	0.1	0.1	0.1	0.1	0.1	0.1	0.1	0.1	0.1	0.1	0.1	0.1	0.1	0.1	0.1	0.1	0.1	0.1	0.1	0.1	0.1	0.1	0.1	0.133122	0.1	0.1	0.1	0.1	0.149861	0.1
1.06787	0.1	0.1	0.1	0.1	0.1	0.1	0.1	0.1	0.1	0.1	0.1	0.1	0.1	0.1	0.1	0.1	0.1	0.1	0.1	0.1	0.1	0.1	0.1	0.1	0.1	0.1	0.1	0.1	0.1	0.1	0.1	0.1	0.1	0.1	0.1	0.1	0.1	0.1	0.1	0.1	0.1	0.1	0.1032	0.1	0.1	0.1	0.1	0.113317	0.1
1.09898	0.1	0.1	0.1	0.1	0.1	0.1	0.1	0.1	0.1	0.1	0.1	0.1	0.1	0.1	0.1	0.1	0.1	0.1	0.1	0.1	0.1	0.1	0.1	0.1	0.1	0.1	0.1	0.1	0.1	0.1	0.1	0.1	0.1	0.1	0.1	0.1	0.1	0.1	0.1	0.1	0.1	0.1	0.1	0.1	0.1	0.1	0.1	0.1	0.1
1.13097	0.1	0.1	0.1	0.1	0.1	0.1	0.1	0.1	0.1	0.1	0.1	0.1	0.1	0.1	0.1	0.1	0.1	0.1	0.1	0.1	0.1	0.1	0.1	0.1	0.1	0.1	0.1	0.1	0.1	0.1	0.1	0.1	0.1	0.1	0.1	0.1	0.1	0.1	0.1	0.1	0.1	0.1	0.1	0.1	0.1	0.1	0.1	0.1	0.1
1.16387	0.1	0.1	0.1	0.1	0.1	0.1	0.1	0.1	0.1	0.116843	0.1	0.1	0.1	0.1	0.1	0.1	0.1	0.1	0.1	0.1	0.1	0.1	0.1	0.1	0.1	0.1	0.1	0.1	0.1	0.1	0.1	0.1	0.1	0.1	0.1	0.1	0.1	0.1	0.1	0.1	0.1	0.1	0.1	0.1	0.1	0.1	0.1	0.1	0.1
1.19773	0.1	0.1	0.1	0.1	0.1	0.1	0.1	0.1	0.1	0.134804	0.1	0.1	0.1	0.1	0.1	0.1	0.1	0.1	0.1	0.1	0.1	0.1	0.1	0.1	0.1	0.1	0.1	0.1	0.1	0.1	0.1	0.1	0.1	0.1	0.1	0.1	0.1	0.128595	0.1	0.1	0.1	0.1	0.1	0.1	0.1	0.1	0.1	0.1	0.1
1.23258	0.1	0.1	0.1	0.1	0.1	0.1	0.1	0.1	0.1	0.129854	0.1	0.1	0.1	0.1	0.1	0.1	0.1	0.1	0.1	0.1	0.1	0.1	0.1	0.1	0.1	0.1	0.1	0.1	0.1	0.1	0.1	0.1	0.1	0.1	0.1	0.1	0.1	0.159708	0.1	0.1	0.1	0.1	0.1	0.1	0.1	0.1	0.1	0.1	0.1
1.26845	0.1	0.1	0.1	0.1	0.1	0.1	0.1	0.1	0.1	0.114063	0.1	0.1	0.1	0.1	0.1	0.1	0.1	0.1	0.1	0.1	0.129476	0.1	0.1	0.1	0.1	0.1	0.1	0.1	0.1	0.1	0.1	0.1	0.1	0.1	0.1	0.1	0.1	0.167742	0.1	0.1	0.1	0.1	0.1	0.1	0.1	0.1	0.1	0.1	0.1
1.30539	0.1	0.1	0.1	0.1	0.1	0.1	0.1	0.1	0.1	0.1	0.1	0.1	0.1	0.1	0.1	0.1	0.1	0.1	0.1	0.1	0.144519	0.1	0.1	0.1	0.1	0.1	0.1	0.1	0.1	0.1	0.1	0.1	0.1	0.1	0.1	0.1	0.1	0.146318	0.1	0.1	0.1	0.1	0.1	0.1	0.1	0.1	0.1	0.1	0.1
1.34345	0.1	0.1	0.1	0.1	0.1	0.1	0.1	0.1	0.1	0.1	0.1	0.1	0.1	0.1	0.1	0.1	0.1	0.1	0.1	0.1	0.126201	0.1	0.1	0.1	0.1	0.1	0.1	0.1	0.1	0.1	0.1	0.1	0.1	0.1	0.1	0.1	0.1	0.100644	0.1	0.1	0.1	0.1	0.1	0.1	0.1	0.1	0.1	0.1	0.1
1.38266	0.1	0.1	0.1	0.1	0.1	0.1	0.1	0.1	0.1	0.1	0.1	0.1	0.1	0.1	0.1	0.1	0.1	0.1	0.1	0.1	0.1	0.1	0.1	0.1	0.1	0.1	0.1	0.1	0.1	0.1	0.1	0.1	0.1	0.1	0.1	0.1	0.1	0.1	0.1	0.1	0.1	0.1	0.1	0.1	0.1	0.1	0.1	0.1	0.1
1.42307	0.1	0.1	0.1	0.1	0.1	0.1	0.1	0.1	0.1	0.1	0.1	0.1	0.1	0.1	0.1	0.1	0.1	0.1	0.1	0.1	0.1	0.1	0.1	0.1	0.1	0.1	0.1	0.1	0.1	0.1	0.1	0.1	0.1	0.1	0.1	0.1	0.1	0.1	0.1	0.1	0.1	0.1	0.1	0.1	0.1	0.1	0.1	0.1	0.1
1.46474	0.1	0.1	0.1	0.1	0.1	0.1	0.1	0.1	0.1	0.1	0.1	0.1	0.1	0.1	0.1	0.1	0.1	0.1	0.1	0.1	0.1	0.1	0.1	0.1	0.1	0.1	0.1	0.1	0.1	0.1	0.1	0.1	0.1	0.1	0.1	0.1	0.1	0.1	0.1	0.1	0.1	0.1	0.1	0.1	0.1	0.1	0.1	0.1	0.1
1.50772	0.1	0.1	0.1	0.1	0.1	0.1	0.1	0.1	0.1	0.1	0.1	0.1	0.1	0.1	0.1	0.1	0.1	0.1	0.1	0.1	0.1	0.1	0.1	0.1	0.1	0.1	0.1	0.1	0.1	0.1	0.1	0.1	0.1	0.1	0.1	0.1	0.1	0.1	0.1	0.1	0.1	0.1	0.1	0.1	0.1	0.1	0.1	0.1	0.1
1.55205	0.1	0.1	0.1	0.1	0.1	0.1	0.1	0.1	0.1	0.1	0.1	0.1	0.1	0.1	0.1	0.1	0.1	0.1	0.1	0.1	0.1	0.1	0.1	0.1	0.1	0.1	0.1	0.1	0.1	0.1	0.1	0.1	0.1	0.1	0.1	0.1	0.1	0.1	0.1	0.1	0.1	0.1	0.1	0.1	0.1	0.1	0.1	0.1	0.1
1.59781	0.1	0.1	0.1	0.1	0.1	0.1	0.1	0.1	0.1	0.1	0.1	0.1	0.1	0.1	0.1	0.1	0.1	0.1	0.1	0.1	0.1	0.1	0.1	0.1	0.1	0.1	0.1	0.1	0.1	0.1	0.1	0.1	0.1	0.1	0.1	0.1	0.1	0.1	0.1	0.1	0.1	0.1	0.1	0.1	0.1	0.1	0.1	0.1	0.1
1.64504	0.1	0.1	0.1	0.1	0.1	0.1	0.1	0.1	0.1	0.1	0.1	0.1	0.1	0.1	0.1	0.1	0.1	0.1	0.1	0.1	0.1	0.1	0.1	0.1	0.1	0.1	0.1	0.1	0.1	0.1	0.1	0.1	0.1	0.1	0.1	0.1	0.1	0.1	0.1	0.1	0.1	0.1	0.1	0.1	0.1	0.1	0.1	0.1	0.1
1.69382	0.1	0.1	0.1	0.1	0.1	0.1	0.1	0.1	0.1	0.1	0.1	0.1	0.1	0.1	0.1	0.1	0.1	0.1	0.1	0.1	0.1	0.1	0.1	0.1	0.1	0.1	0.1	0.1	0.1	0.1	0.1	0.1	0.1	0.1	0.1	0.1	0.1	0.1	0.1	0.1	0.1	0.1	0.1	0.1	0.1	0.1	0.1	0.1	0.1
1.74422	0.1	0.1	0.1	0.1	0.1	0.1	0.1	0.1	0.1	0.1	0.1	0.1	0.1	0.1	0.1	0.1	0.1	0.1	0.1	0.1	0.1	0.1	0.1	0.1	0.1	0.1	0.1	0.1	0.1	0.1	0.1	0.1	0.1	0.1	0.1	0.1	0.1	0.1	0.1	0.1	0.1	0.1	0.1	0.1	0.1	0.1	0.1	0.1	0.1
1.7963	0.1	0.1	0.1	0.1	0.1	0.1	0.1	0.1	0.1	0.1	0.1	0.1	0.1	0.1	0.1	0.1	0.1	0.1	0.1	0.1	0.1	0.1	0.1	0.1	0.1	0.1	0.1	0.1	0.1	0.1	0.1	0.1	0.1	0.1	0.1	0.1	0.1	0.1	0.1	0.1	0.1	0.1	0.1	0.1	0.1	0.1	0.1	0.1	0.1
1.85014	0.1	0.1	0.1	0.1	0.1	0.1	0.1	0.1	0.1	0.1	0.1	0.1	0.1	0.1	0.1	0.1	0.1	0.1	0.1	0.1	0.1	0.1	0.1	0.1	0.1	0.1	0.1	0.1	0.1	0.1	0.1	0.1	0.1	0.1	0.1	0.1	0.1	0.1	0.1	0.1	0.1	0.1	0.1	0.1	0.1	0.1	0.1	0.1	0.1
1.90582	0.1	0.1	0.1	0.1	0.1	0.1	0.1	0.1	0.1	0.1	0.1	0.1	0.1	0.1	0.1	0.1	0.1	0.1	0.1	0.1	0.1	0.1	0.1	0.1	0.1	0.1	0.1	0.1	0.1	0.1	0.1	0.1	0.1	0.1	0.1	0.1	0.1	0.1	0.1	0.1	0.1	0.1	0.1	0.1	0.1	0.1	0.1	0.1	0.1
1.96343	0.1	0.1	0.1	0.1	0.1	0.1	0.1	0.1	0.1	0.1	0.1	0.1	0.1	0.1	0.1	0.1	0.1	0.1	0.1	0.1	0.1	0.1	0.1	0.1	0.1	0.1	0.1	0.1	0.1	0.1	0.1	0.1	0.1	0.1	0.1	0.1	0.1	0.1	0.1	0.1	0.1	0.1	0.1	0.1	0.1	0.1	0.1	0.1	0.1
2.02305	0.1	0.1	0.1	0.1	0.1	0.1	0.1	0.1	0.1	0.1	0.1	0.1	0.1	0.1	0.1	0.1	0.1	0.1	0.1	0.1	0.1	0.1	0.1	0.1	0.1	0.1	0.1	0.1	0.1	0.1	0.1	0.1	0.1	0.1	0.1	0.1	0.1	0.1	0.1	0.1	0.1	0.1	0.1	0.1	0.1	0.1	0.1	0.1	0.1
2.08479	0.1	0.1	0.1	0.1	0.1	0.1	0.1	0.1	0.1	0.1	0.1	0.1	0.1	0.1	0.1	0.1	0.1	0.1	0.1	0.1	0.1	0.1	0.1	0.1	0.1	0.1	0.1	0.1	0.1	0.1	0.1	0.1	0.1	0.1	0.1	0.1	0.1	0.1	0.1	0.1	0.1	0.1	0.1	0.1	0.1	0.1	0.1	0.1	0.1
2.14874	0.1	0.1	0.1	0.1	0.1	0.1	0.1	0.1	0.1	0.1	0.1	0.1	0.1	0.1	0.1	0.1	0.1	0.1	0.1	0.1	0.1	0.1	0.1	0.1	0.1	0.1	0.1	0.1	0.1	0.1	0.1	0.1	0.1	0.1	0.1	0.1	0.1	0.1	0.1	0.1	0.1	0.1	0.1	0.1	0.1	0.1	0.1	0.1	0.1
2.215	0.1	0.1	0.1	0.1	0.1	0.1	0.1	0.1	0.1	0.1	0.1	0.1	0.1	0.1	0.1	0.1	0.1	0.1	0.1	0.1	0.1	0.1	0.1	0.1	0.1	0.1	0.1	0.1	0.1	0.1	0.1	0.1	0.1	0.1	0.1	0.1	0.1	0.1	0.1	0.1	0.1	0.1	0.1	0.1	0.1	0.1	0.1	0.1	0.1
2.28371	0.1	0.1	0.1	0.1	0.1	0.1	0.1	0.1	0.1	0.1	0.1	0.1	0.1	0.1	0.1	0.1	0.1	0.1	0.1	0.1	0.1	0.1	0.1	0.1	0.1	0.1	0.1	0.1	0.1	0.1	0.1	0.1	0.1	0.1	0.1	0.1	0.1	0.1	0.1	0.1	0.1	0.1	0.1	0.1	0.1	0.1	0.1	0.1	0.1
2.35496	0.1	0.1	0.1	0.1	0.1	0.1	0.1	0.1	0.1	0.1	0.1	0.1	0.1	0.1	0.1	0.1	0.1	0.1	0.1	0.1	0.1	0.1	0.1	0.1	0.1	0.1	0.1	0.1	0.1	0.1	0.1	0.1	0.1	0.1	0.1	0.1	0.1	0.1	0.1	0.1	0.1	0.1	0.1	0.1	0.1	0.1	0.1	0.1	0.1
2.4289	0.1	0.1	0.1	0.1	0.1	0.1	0.1	0.1	0.1	0.1	0.1	0.1	0.1	0.1	0.1	0.1	0.1	0.1	0.1	0.1	0.1	0.1	0.1	0.1	0.1	0.1	0.1	0.1	0.1	0.1	0.1	0.1	0.1	0.1	0.1	0.1	0.1	0.1	0.1	0.1	0.1	0.1	0.1	0.108489	0.1	0.1	0.1	0.1	0.1
2.50565	0.1	0.1	0.1	0.1	0.1	0.1	0.1	0.1	0.1	0.1	0.1	0.1	0.1	0.1	0.1	0.1	0.1	0.1	0.1	0.1	0.1	0.1	0.1	0.1	0.1	0.1	0.1	0.1	0.1	0.1	0.1	0.1	0.1	0.1	0.1	0.1	0.1	0.1	0.1	0.1	0.1	0.1	0.1	0.100396	0.1	0.1	0.1	0.1	0.1
2.58537	0.1	0.1	0.1	0.1	0.1	0.1	0.1	0.1	0.1	0.1	0.1	0.1	0.1	0.1	0.1	0.1	0.1	0.1	0.1	0.1	0.1	0.1	0.1	0.1	0.1	0.1	0.1	0.1	0.1	0.1	0.1	0.1	0.1	0.1	0.1	0.1	0.1	0.1	0.1	0.1	0.1	0.1	0.1	0.1	0.1	0.1	0.1	0.1	0.1
2.66821	0.1	0.1	0.1	0.1	0.1	0.1	0.1	0.1	0.1	0.1	0.1	0.1	0.1	0.1	0.1	0.1	0.1	0.1	0.1	0.1	0.1	0.1	0.1	0.1	0.1	0.1	0.1	0.1	0.1	0.1	0.1	0.1	0.1	0.1	0.1	0.1	0.1	0.1	0.1	0.1	0.1	0.1	0.1	0.1	0.1	0.1	0.1	0.1	0.1
2.75433	0.1	0.1	0.1	0.1	0.1	0.1	0.1	0.1	0.1	0.1	0.1	0.1	0.1	0.1	0.1	0.1	0.1	0.1	0.1	0.1	0.1	0.1	0.1	0.1	0.1	0.1	0.1	0.1	0.1	0.1	0.1	0.1	0.1	0.1	0.1	0.1	0.1	0.1	0.1	0.1	0.1	0.1	0.1	0.1	0.1	0.1	0.1	0.1	0.1
2.84391	0.1	0.1	0.1	0.1	0.1	0.1	0.1	0.1	0.1	0.1	0.1	0.1	0.1	0.1	0.1	0.1	0.1	0.1	0.1	0.1	0.1	0.1	0.1	0.1	0.1	0.1	0.1	0.1	0.1	0.1	0.1	0.1	0.1	0.1	0.1	0.1	0.1	0.1	0.1	0.1	0.1	0.1	0.1	0.1	0.1	0.1	0.1	0.1	0.1
2.93713	0.1	0.1	0.1	0.1	0.1	0.1	0.1	0.1	0.1	0.1	0.1	0.1	0.1	0.1	0.1	0.1	0.1	0.1	0.1	0.1	0.1	0.1	0.1	0.1	0.1	0.1	0.1	0.1	0.1	0.1	0.1	0.1	0.1	0.1	0.1	0.1	0.1	0.1	0.1	0.1	0.1	0.1	0.1	0.1	0.1	0.1	0.1	0.1	0.1
3.0342	0.1	0.1	0.1	0.1	0.1	0.1	0.1	0.1	0.1	0.1	0.1	0.1	0.1	0.1	0.1	0.1	0.1	0.1	0.1	0.1	0.1	0.1	0.1	0.1	0.1	0.1	0.1	0.1	0.1	0.1	0.1	0.1	0.1	0.1	0.1	0.1	0.1	0.1	0.1	0.1	0.1	0.1	0.1	0.1	0.1	0.1	0.1	0.1	0.1
3.13533	0.1	0.1	0.1	0.1	0.1	0.1	0.1	0.1	0.1	0.1	0.1	0.1	0.1	0.1	0.1	0.1	0.1	0.1	0.1	0.1	0.1	0.1	0.1	0.1	0.1	0.1	0.1	0.1	0.1	0.1	0.1	0.1	0.1	0.1	0.1	0.1	0.1	0.1	0.1	0.1	0.1	0.1	0.1	0.1	0.1	0.1	0.1	0.1	0.1
3.24075	0.1	0.1	0.1	0.1	0.1	0.1	0.1	0.1	0.1	0.1	0.1	0.1	0.1	0.1	0.1	0.1	0.1	0.1	0.1	0.1	0.1	0.1	0.1	0.1	0.1	0.1	0.1	0.1	0.1	0.1	0.1	0.1	0.1	0.1	0.1	0.1	0.1	0.1	0.1	0.1	0.1	0.1	0.1	0.1	0.1	0.1	0.1	0.1	0.1
3.35071	0.1	0.1	0.1	0.1	0.1	0.1	0.1	0.1	0.1	0.1	0.1	0.1	0.1	0.1	0.1	0.1	0.1	0.1	0.1	0.1	0.1	0.1	0.1	0.1	0.1	0.1	0.1	0.1	0.1	0.1	0.1	0.1	0.1	0.1	0.1	0.1	0.1	0.1	0.1	0.1	0.1	0.1	0.1	0.1	0.1	0.1	0.1	0.1	0.1
3.46547	0.1	0.1	0.1	0.1	0.1	0.1	0.1	0.1	0.1	0.1	0.1	0.1	0.1	0.1	0.1	0.1	0.1	0.1	0.1	0.1	0.1	0.1	0.1	0.1	0.1	0.1	0.1	0.1	0.1	0.1	0.1	0.1	0.1	0.1	0.1	0.1	0.1	0.1	0.1	0.1	0.1	0.1	0.1	0.1	0.1	0.1	0.1	0.1	0.1
3.58532	0.1	0.1	0.1	0.1	0.1	0.1	0.1	0.1	0.1	0.1	0.1	0.1	0.1	0.1	0.1	0.1	0.1	0.1	0.1	0.1	0.1	0.1	0.1	0.1	0.1	0.1	0.1	0.1	0.1	0.1	0.1	0.1	0.1	0.1	0.1	0.1	0.1	0.1	0.1	0.1	0.1	0.1	0.1	0.1	0.1	0.1	0.1	0.1	0.1
3.71055	0.1	0.1	0.1	0.1	0.1	0.1	0.1	0.1	0.1	0.1	0.1	0.1	0.1	0.1	0.1	0.1	0.1	0.1	0.1	0.1	0.1	0.1	0.1	0.1	0.1	0.1	0.1	0.1	0.1	0.1	0.1	0.1	0.1	0.1	0.1	0.1	0.1	0.1	0.1	0.1	0.1	0.1	0.1	0.1	0.1	0.1	0.1	0.1	0.1
3.84151	0.1	0.1	0.1	0.1	0.1	0.1	0.1	0.1	0.1	0.1	0.1	0.1	0.1	0.1	0.1	0.1	0.1	0.1	0.1	0.1	0.1	0.1	0.1	0.1	0.1	0.1	0.1	0.1	0.1	0.1	0.1	0.1	0.1	0.1	0.1	0.1	0.1	0.1	0.1	0.1	0.1	0.1	0.1	0.1	0.1	0.1	0.1	0.1	0.1
3.97853	0.1	0.1	0.1	0.1	0.1	0.1	0.1	0.1	0.1	0.1	0.1	0.1	0.1	0.1	0.1	0.1	0.1	0.1	0.1	0.1	0.1	0.1	0.1	0.1	0.1	0.1	0.1	0.1	0.1	0.1	0.1	0.1	0.1	0.1	0.1	0.1	0.1	0.1	0.1	0.1	0.1	0.1	0.1	0.1	0.1	0.1	0.1	0.1	0.1
4.12201	0.1	0.1	0.1	0.1	0.1	0.1	0.1	0.1	0.1	0.1	0.1	0.1	0.1	0.1	0.1	0.1	0.1	0.1	0.1	0.1	0.1	0.1	0.1	0.1	0.1	0.1	0.1	0.1	0.1	0.1	0.1	0.1	0.1	0.1	0.1	0.1	0.1	0.1	0.1	0.1	0.1	0.1	0.1	0.1	0.1	0.1	0.1	0.1	0.1
4.27235	0.1	0.1	0.1	0.1	0.1	0.1	0.1	0.1	0.1	0.1	0.1	0.1	0.1	0.1	0.1	0.1	0.1	0.1	0.1	0.1	0.1	0.1	0.1	0.1	0.1	0.1	0.1	0.1	0.1	0.1	0.1	0.1	0.1	0.1	0.1	0.1	0.1	0.1	0.1	0.1	0.1	0.1	0.1	0.1	0.1	0.1	0.1	0.1	0.1
4.43	0.1	0.1	0.1	0.1	0.1	0.1	0.1	0.1	0.1	0.1	0.1	0.1	0.1	0.1	0.1	0.1	0.1	0.1	0.1	0.1	0.1	0.1	0.1	0.1	0.1	0.1	0.1	0.1	0.1	0.1	0.1	0.1	0.1	0.1	0.1	0.1	0.1	0.1	0.1	0.1	0.1	0.1	0.1	0.1	0.1	0.1	0.1	0.1	0.1
4.59544	0.1	0.1	0.1	0.1	0.1	0.1	0.1	0.1	0.1	0.1	0.1	0.1	0.1	0.1	0.1	0.1	0.1	0.1	0.1	0.1	0.1	0.1	0.1	0.1	0.1	0.1	0.1	0.1	0.1	0.1	0.1	0.1	0.1	0.1	0.1	0.1	0.1	0.1	0.1	0.1	0.1	0.1	0.1	0.1	0.1	0.1	0.1	0.1	0.1
[truncated: 107 more columns]

## Sheet: Fig. 1c
Energy	0 ps	0.05 ps	1 ps	6 ps
-0.2963	2.7194	2.55594	3.24566	3.556
-0.29367	2.83751	2.56007	3.127	3.73921
-0.2911	2.7766	2.64766	2.97367	3.91631
-0.28853	2.64227	2.86032	2.94994	4.04984
-0.28597	2.54689	3.1408	3.08009	4.13412
-0.28339	2.53904	3.37245	3.2339	4.19046
-0.28079	2.64741	3.45564	3.26939	4.26289
-0.27818	2.92171	3.35865	3.18646	4.3814
-0.27554	3.37555	3.1349	3.10871	4.51235
-0.27288	3.91439	2.91613	3.11854	4.55356
-0.2702	4.35901	2.86425	3.16167	4.40903
-0.26748	4.55868	3.07873	3.15541	4.10555
-0.26474	4.50851	3.52182	3.14804	3.84289
-0.26197	4.363	4.02756	3.28734	3.87226
-0.25917	4.32805	4.39356	3.64064	4.2774
-0.25633	4.53756	4.50484	4.12543	4.89621
-0.25347	4.98794	4.41612	4.60782	5.46902
-0.25057	5.52507	4.31735	4.99266	5.82073
-0.24763	5.91497	4.37253	5.21775	5.91548
-0.24466	6.00676	4.56998	5.24222	5.8416
-0.24166	5.84623	4.74784	5.08404	5.77504
-0.23862	5.60948	4.76903	4.8388	5.8667
-0.23554	5.43663	4.64416	4.62337	6.11205
-0.23243	5.34506	4.48316	4.49867	6.35795
-0.22927	5.27265	4.35764	4.4575	6.4404
-0.22608	5.17879	4.25055	4.49447	6.32252
-0.22284	5.09599	4.1437	4.66644	6.15229
-0.21957	5.06173	4.09063	5.04402	6.16552
-0.21625	5.02418	4.15481	5.60431	6.4555
-0.21289	4.88147	4.32339	6.21003	6.86012
-0.20948	4.60993	4.54709	6.7024	7.13812
-0.20603	4.29933	4.8371	7.01932	7.21622
-0.20254	4.09983	5.25811	7.26169	7.22667
-0.199	4.197	5.84621	7.64444	7.37783
-0.19541	4.75358	6.58412	8.32286	7.84414
-0.19178	5.74954	7.43171	9.24949	8.68783
-0.18809	6.91386	8.33796	10.2248	9.78195
-0.18436	7.90642	9.24956	11.058	10.8553
-0.18057	8.54331	10.1407	11.6454	11.6999
-0.17674	8.82291	11.0141	11.9735	12.3451
-0.17285	8.81895	11.8576	12.1589	13.0148
-0.1689	8.59953	12.6406	12.4718	13.9262
-0.1649	8.1867	13.3686	13.1952	15.1227
-0.16085	7.55498	14.0878	14.3909	16.4516
-0.15674	6.7234	14.8248	15.8551	17.6833
-0.15257	5.86601	15.5833	17.345	18.6998
-0.14834	5.24531	16.4215	18.7921	19.5955
-0.14405	4.98161	17.4932	20.2838	20.5886
-0.1397	4.96085	19.0266	21.9421	21.8795
-0.13528	5.01347	21.2453	23.8485	23.6063
-0.13081	5.07694	24.1594	25.9813	25.847
-0.12626	5.1164	27.3541	28.1759	28.5718
-0.12165	5.01744	30.152	30.2294	31.5964
-0.11697	4.6808	32.1473	32.0993	34.638
-0.11222	4.13854	33.5126	33.9554	37.4613
-0.10741	3.47059	34.6825	36.0006	40.0097
-0.10251	2.66043	35.8541	38.2824	42.3911
-0.09755	1.61179	36.9102	40.7009	44.6947
-0.09251	0.28368	37.6887	43.0954	46.8456
-0.08739	-1.22522	38.1525	45.2485	48.7188
-0.0822	-2.67735	38.382	46.9376	50.3617
-0.07692	-3.74502	38.5538	48.1073	51.9754
-0.07156	-4.10847	38.8962	48.9181	53.6845
-0.06612	-3.49775	39.5919	49.6214	55.4704
-0.0606	-1.57584	40.7412	50.5018	57.3461
-0.05498	2.09652	42.37	51.8136	59.4011
-0.04928	7.70279	44.3163	53.5061	61.5629
-0.04349	14.7179	46.1321	55.0669	63.4388
-0.0376	22.0616	47.3285	55.9166	64.5777
-0.03162	28.889	47.7664	55.9652	64.8902
-0.02555	35.1571	47.6706	55.6129	64.6967
-0.01937	41.3576	47.3552	55.2998	64.3526
-0.0131	47.8373	47.1251	55.2151	63.904
-0.00671	54.4534	47.283	55.3018	63.1207
-0.000228878	60.7001	47.8971	55.3065	61.7906
0.00636	66.0068	48.526	54.8719	59.9293
0.01307	70.0295	48.3961	53.7577	57.7442
0.01989	72.8486	46.9942	52.0165	55.4701
0.02682	74.9226	44.4974	49.9381	53.2617
0.03387	76.7842	41.6402	47.8577	51.1928
0.04104	78.7408	39.1884	45.9835	49.3047
0.04834	80.7955	37.5023	44.316	47.635
0.05576	82.688	36.4799	42.6817	46.1764
0.06331	83.9848	35.7841	40.8764	44.7984
0.07099	84.3054	35.0931	38.8473	43.2957
0.07881	83.5888	34.214	36.7468	41.5748
0.08677	82.1212	33.0772	34.7486	39.7287
0.09487	80.2798	31.6979	32.8366	37.8684
0.10311	78.2701	30.1312	30.8761	35.9669
0.11151	76.0842	28.3981	28.8713	33.9494
0.12005	73.6144	26.4469	27.0017	31.8557
0.12876	70.7856	24.256	25.3954	29.8134
0.13762	67.6388	21.9914	23.997	27.9027
0.14665	64.3311	19.9721	22.6874	26.1225
0.15585	61.0552	18.4269	21.4056	24.451
0.16522	57.9264	17.3193	20.1235	22.8687
0.17476	54.9102	16.423	18.8027	21.3366
0.18449	51.8458	15.507	17.4088	19.7846
0.1944	48.5704	14.4383	15.9209	18.1367
0.20451	45.0742	13.2025	14.3488	16.3762
0.2148	41.5433	11.8962	12.7612	14.5969
0.22531	38.2148	10.6603	11.2423	12.953
0.23601	35.2005	9.58534	9.80949	11.5429
0.24693	32.4795	8.69224	8.44836	10.3582
0.25807	30.0069	7.97048	7.22465	9.32657
0.26942	27.7476	7.38137	6.2742	8.37285
0.28101	25.6187	6.84562	5.66206	7.46482
0.29283	23.4945	6.28447	5.30181	6.63248
0.3049	21.3011	5.67562	5.02934	5.92446
0.31721	19.0767	5.0609	4.72659	5.33118
0.32978	16.9295	4.50279	4.35836	4.78077
0.34261	14.9579	4.03	3.92704	4.22107
0.35571	13.2051	3.62154	3.44343	3.66643
0.36908	11.6601	3.24747	2.94119	3.15301
0.38274	10.286	2.91147	2.47456	2.68453
0.3967	9.0467	2.63465	2.08102	2.24341
0.41095	7.92465	2.41199	1.76189	1.83387
0.42552	6.92358	2.21152	1.50273	1.48884
0.44041	6.06004	2.01454	1.29529	1.23591
0.45562	5.34816	1.83285	1.13462	1.06668
0.47117	4.78292	1.68484	1.00817	0.94143
0.48708	4.33085	1.5717	0.89605	0.81925
0.50334	3.94123	1.48115	0.77988	0.68351
0.51997	3.57347	1.40203	0.65264	0.54671
0.53698	3.21756	1.33095	0.52331	0.43686
0.55439	2.89029	1.27089	0.41092	0.37422
0.5722	2.61645	1.22561	0.33197	0.35654
0.59043	2.4109	1.19135	0.29127	0.3656
0.6091	2.2685	1.15478	0.28089	0.38305
0.6282	2.16664	1.10673	0.28681	0.39748
0.64777	2.08134	1.05788	0.29857	0.40281
0.66781	2.00376	1.03083	0.31204	0.39609
0.68834	1.93891	1.03325	0.32179	0.37441
0.70938	1.88812	1.04663	0.31509	0.33231
0.73094	1.83942	1.04651	0.27961	0.26654
0.75304	1.77791	1.02813	0.21752	0.18487
0.7757	1.70002	1.00618	0.14769	0.10551
0.79894	1.61367	0.99483	0.09225	0.04631
0.82277	1.52943	0.99786	0.06302	0.0166
0.84722	1.45595	1.01465	0.05862	0.01619
0.87231	1.39938	1.04259	0.06905	0.03679
0.89807	1.36149	1.07085	0.08167	0.06468
0.9245	1.33887	1.08207	0.08749	0.08611
0.95165	1.32513	1.06629	0.08492	0.0926
0.97953	1.31308	1.03049	0.07777	0.0827
1.00818	1.29644	0.99075	0.07114	0.06062
1.03762	1.27224	0.95633	0.06927	0.03315
1.06787	1.24147	0.9237	0.07482	0.00603
1.09898	1.20635	0.8856	0.08719	0.01707
1.13097	1.16864	0.84218	0.10206	-0.03138
1.16387	1.13076	0.80181	0.11405	-0.03007
1.19773	1.09603	0.77357	0.11948	-0.01075
1.23258	1.06662	0.76027	0.11692	0.01781
1.26845	1.04293	0.75787	0.10765	0.0408
1.30539	1.02517	0.76037	0.09642	0.0507
1.34345	1.01458	0.76462	0.08952	0.05288
1.38266	1.01185	0.76895	0.09	0.05716
1.42307	1.01366	0.7679	0.09395	0.0661
1.46474	1.01226	0.75202	0.09198	0.07336
1.50772	1.00087	0.7163	0.07676	0.07246
1.55205	0.97893	0.66807	0.05063	0.06445
1.59781	0.9517	0.6245	0.02535	0.05622
1.64504	0.92629	0.60078	0.0128	0.05303
1.69382	0.9079	0.59964	0.0154	0.05441
1.74422	0.89786	0.61116	0.02592	0.05697
1.7963	0.894	0.62187	0.03568	0.05904
1.85014	0.89259	0.62427	0.04155	0.06201
1.90582	0.89034	0.61914	0.0454	0.06791
1.96343	0.8852	0.61051	0.0498	0.07662
2.02305	0.87623	0.60052	0.0554	0.08571
2.08479	0.86232	0.58941	0.06098	0.09278
2.14874	0.84131	0.57728	0.06424	0.09722
2.215	0.81154	0.563	0.06261	0.09897
2.28371	0.77482	0.54306	0.05478	0.09679
2.35496	0.73674	0.51511	0.0428	0.08951
2.4289	0.70296	0.48172	0.03212	0.07945
2.50565	0.67508	0.44758	0.02829	0.07226
2.58537	0.64951	0.41367	0.03311	0.07202
2.66821	0.61981	0.37675	0.04409	0.07683
2.75433	0.58026	0.33443	0.05624	0.08048
2.84391	0.52837	0.2879	0.06408	0.07792
2.93713	0.46475	0.23976	0.06377	0.06871
3.0342	0.39159	0.19138	0.055	0.05581
3.13533	0.31242	0.14359	0.0411	0.04229
3.24075	0.23291	0.09866	0.0268	0.02982
3.35071	0.16025	0.06049	0.01557	0.01915
3.46547	0.1006	0.03241	0.00835	0.0109
3.58532	0.05692	0.0151	0.00431	0.00542
3.71055	0.02869	0.00633	0.00212	0.00242
3.84151	0.01283	0.00269	0.00091515	0.00107
3.97853	0.00517	0.00134	0.000314862	0.000526382
4.12201	0.00203	0.000715208	0.000139652	0.000289682
4.27235	0.000959229	0.000289639	0.000208136	0.000163315
4.43	0.00066369	-1.81946e-05	0.000343131	8.78162e-05
4.59544	0.000603125	-0.00018096	0.000429315	4.67305e-05

## Sheet: Fig. 2a
-0.2 eV		0.5 eV		1.2 eV		2.5 eV		-0.2 eV-fitting		0.5 eV-fitting		1.2 eV-fitting		2.5 eV-fitting		AC
Delay time (ps)	Intensity	Delay time (ps)	Intensity	Delay time (ps)	Intensity	Delay time (ps)	Intensity	Delay time (ps)	Intensity	Delay time (ps)	Intensity	Delay time (ps)	Intensity	Delay time (ps)	Intensity	Delay time (ps)	Intensity
14.989	0.9091	14.991	0.14932	14.989	0.08728	14.989	0.05354	-1	0.75933	-1	0.08696	-1	0.14994	-1.002	0.08925	-0.2	0.1
14.489	0.89811	14.491	0.04529	14.489	0.07552	14.489	0.0692	-0.98398	0.75933	-0.959	0.08726	-0.98398	0.14968	-0.989	0.08925	-0.1992	0.1
13.989	0.93503	13.991	0.09765	13.989	0.1096	13.989	0.13072	-0.96797	0.75933	-0.93033	0.08751	-0.96797	0.14941	-0.98599	0.08925	-0.1988	0.1
13.489	1	13.491	0.10305	13.489	0.11033	13.489	0.06989	-0.95195	0.75933	-0.92913	0.08752	-0.95195	0.14915	-0.96997	0.08925	-0.1984	0.1
12.989	0.97908	12.991	0.05626	12.989	0.12547	12.989	0.0678	-0.93594	0.75933	-0.92793	0.08753	-0.93594	0.14889	-0.95395	0.08925	-0.198	0.1
12.489	0.9437	12.491	0.12151	12.489	0.08387	12.489	0.10458	-0.91992	0.75933	-0.92673	0.08754	-0.91992	0.14862	-0.939	0.08925	-0.1976	0.1
11.989	0.92978	11.991	0.11511	11.989	0.06083	11.989	0.11706	-0.9039	0.75933	-0.92553	0.08755	-0.9039	0.14836	-0.93794	0.08925	-0.1972	0.1
11.489	0.94397	11.491	0.07406	11.489	0.09115	11.489	0.04963	-0.88789	0.75933	-0.92432	0.08756	-0.88789	0.1481	-0.92192	0.08925	-0.1968	0.1
10.989	0.96668	10.991	0.14413	10.989	0.10064	10.989	0.13066	-0.87187	0.75933	-0.92312	0.08758	-0.87187	0.14784	-0.90591	0.08925	-0.1964	0.1
10.489	0.91105	10.491	0.13768	10.489	0.13127	10.489	0.08815	-0.85586	0.75933	-0.92192	0.08759	-0.85586	0.14758	-0.88989	0.08925	-0.196	0.1
9.989	0.9005	9.991	0.06922	9.989	0.06744	9.989	0.15812	-0.83984	0.75933	-0.92072	0.0876	-0.83984	0.14733	-0.889	0.08925	-0.1956	0.1
9.489	0.97365	9.491	0.06717	9.489	0.16989	9.489	0.05	-0.82382	0.75933	-0.91952	0.08761	-0.82382	0.14707	-0.87387	0.08925	-0.1952	0.1
8.989	0.91422	8.991	0.02631	8.989	0.05838	8.989	0.15474	-0.80781	0.75933	-0.91832	0.08762	-0.80781	0.14681	-0.85786	0.08925	-0.19479	0.1
8.489	0.86483	8.491	0.09688	8.489	0.10016	8.489	0.08532	-0.79179	0.75933	-0.91712	0.08763	-0.79179	0.14656	-0.84184	0.08926	-0.19439	0.1
7.989	0.83989	7.991	0.03896	7.989	0.10983	7.989	0.08103	-0.77578	0.75933	-0.91592	0.08765	-0.77578	0.14631	-0.839	0.08926	-0.19399	0.1
7.489	0.95841	7.491	0.17003	7.489	0.09631	7.489	0.10977	-0.75976	0.75933	-0.91471	0.08766	-0.75976	0.14605	-0.82583	0.08926	-0.19359	0.1
6.989	0.86733	6.991	0.0739	6.989	0.04892	6.989	0.06843	-0.74374	0.75933	-0.91351	0.08767	-0.74374	0.1458	-0.80981	0.08926	-0.19319	0.1
6.489	0.95472	6.491	0.09871	6.489	0.11715	6.489	0.10781	-0.72773	0.75933	-0.91231	0.08768	-0.72773	0.14555	-0.79379	0.08926	-0.19279	0.1
5.989	0.94978	5.991	0.0444	5.989	0.06273	5.989	0.04209	-0.71171	0.75933	-0.91111	0.08769	-0.71171	0.1453	-0.789	0.08926	-0.19239	0.1
5.789	0.91011	5.791	0.10008	5.789	0.08925	5.789	0.07745	-0.6957	0.75933	-0.90991	0.08771	-0.6957	0.14505	-0.77778	0.08926	-0.19199	0.1
5.589	0.94126	5.591	0.15732	5.589	0.05054	5.589	0.04693	-0.67968	0.75933	-0.909	0.08771	-0.67968	0.14481	-0.76176	0.08926	-0.19159	0.1
5.389	0.90728	5.391	0.09274	5.389	0.02562	5.389	0.11753	-0.39139	0.75933	-0.90871	0.08772	-0.66366	0.14456	-0.74575	0.08927	-0.19119	0.1
5.189	0.96948	5.191	0.05299	5.189	0.11482	5.189	0.11231	-0.37538	0.75933	-0.90751	0.08773	-0.64765	0.14432	-0.739	0.08927	-0.19079	0.1
4.989	0.86782	4.991	0.09831	4.989	0.11272	4.989	0.06855	-0.35936	0.75933	-0.90631	0.08774	-0.63163	0.14409	-0.72973	0.08927	-0.19039	0.1
4.789	0.88564	4.791	0.10356	4.789	0.12241	4.789	0.04279	-0.34334	0.75933	-0.90511	0.08775	-0.61562	0.14386	-0.71371	0.08927	-0.18999	0.1
4.589	0.9989	4.591	0.08998	4.589	0.1239	4.589	0.07257	-0.32733	0.75933	-0.9039	0.08777	-0.5996	0.14364	-0.6977	0.08928	-0.18959	0.1
4.389	0.9275	4.391	0.07153	4.389	0.10904	4.389	0.12125	-0.31131	0.75933	-0.9027	0.08778	-0.58358	0.14343	-0.689	0.08929	-0.18919	0.1
4.189	0.92066	4.191	0.07059	4.189	0.13944	4.189	0.08336	-0.2953	0.75933	-0.9015	0.08779	-0.56757	0.14325	-0.68168	0.08929	-0.18879	0.1
3.989	0.9523	3.991	0.12562	3.989	0.03109	3.989	0.10338	-0.27928	0.75933	-0.9003	0.0878	-0.55155	0.1431	-0.66567	0.0893	-0.18839	0.1
3.789	0.86913	3.791	0.18983	3.789	0.14654	3.789	0.05042	-0.271	0.75933	-0.8991	0.08782	-0.53554	0.143	-0.64965	0.08931	-0.18799	0.1
3.589	0.95688	3.591	0.06521	3.589	0	3.589	0.05269	-0.26326	0.75933	-0.8979	0.08783	-0.51952	0.14297	-0.639	0.08932	-0.18759	0.1
3.389	0.97507	3.391	0.11859	3.389	0.14712	3.389	0.03798	-0.261	0.75933	-0.8967	0.08784	-0.5035	0.14305	-0.63363	0.08933	-0.18719	0.1
3.189	0.91107	3.191	0.13112	3.189	0.06538	3.189	0.09113	-0.251	0.75933	-0.8955	0.08786	-0.48749	0.14328	-0.61762	0.08935	-0.18679	0.1
2.989	0.90651	2.991	0.12689	2.989	0.1451	2.989	0.06679	-0.24725	0.75933	-0.89429	0.08787	-0.47147	0.14372	-0.6016	0.08938	-0.18639	0.1
2.889	0.88922	2.891	0.09017	2.889	0.12963	2.889	0.07448	-0.241	0.75933	-0.89309	0.08788	-0.45546	0.14446	-0.589	0.0894	-0.18599	0.1
2.789	0.87585	2.791	0.04388	2.789	0.09403	2.789	0.12459	-0.23123	0.75933	-0.89189	0.0879	-0.451	0.14474	-0.58559	0.08941	-0.18559	0.1
2.689	0.9094	2.691	0.08515	2.689	0.03516	2.689	0.06252	-0.231	0.75933	-0.89069	0.08791	-0.43944	0.14561	-0.56957	0.08946	-0.18519	0.1
2.589	0.88474	2.591	0.10447	2.589	0.11636	2.589	0.06154	-0.221	0.75933	-0.88949	0.08792	-0.431	0.14642	-0.569	0.08946	-0.185	0.1
2.489	0.87433	2.491	0.10263	2.489	0.06394	2.489	0.14027	-0.21522	0.75933	-0.88829	0.08794	-0.42342	0.1473	-0.55355	0.08951	-0.18478	0.1
2.389	0.89957	2.391	0.10167	2.389	0.06793	2.389	0.08206	-0.211	0.75933	-0.88709	0.08795	-0.411	0.14909	-0.549	0.08953	-0.18438	0.1
2.289	0.8181	2.291	0.09023	2.289	0.12399	2.289	0.07107	-0.201	0.75933	-0.88589	0.08796	-0.40741	0.1497	-0.53754	0.08958	-0.18398	0.1
2.189	0.87616	2.191	0.13529	2.189	0.09234	2.189	0.15289	-0.191	0.75933	-0.88468	0.08798	-0.39139	0.15304	-0.529	0.08963	-0.18358	0.1
2.089	0.87438	2.091	0.06528	2.089	0.12481	2.089	0.04261	-0.18318	0.75933	-0.88348	0.08799	-0.391	0.15314	-0.52152	0.08967	-0.18318	0.1
1.989	0.85318	1.991	0.09322	1.989	0.08673	1.989	0.09657	-0.181	0.75933	-0.88228	0.088	-0.37538	0.15756	-0.509	0.08976	-0.18278	0.1
1.889	0.86222	1.891	0.0762	1.889	0.09962	1.889	0.08533	-0.171	0.75933	-0.88108	0.08802	-0.371	0.15904	-0.50551	0.08979	-0.18238	0.1
1.789	0.86629	1.791	0.12277	1.789	0.14827	1.789	0.09964	-0.16717	0.75933	-0.87988	0.08803	-0.35936	0.16357	-0.48949	0.08994	-0.18198	0.1
1.689	0.84998	1.691	0	1.689	0.14948	1.689	0.11847	-0.161	0.75933	-0.87868	0.08805	-0.351	0.1674	-0.489	0.08995	-0.18158	0.1
1.589	0.85251	1.591	0.07002	1.589	0.12099	1.589	0.08505	-0.15115	0.75933	-0.87748	0.08806	-0.34334	0.1714	-0.47347	0.09013	-0.18118	0.1
1.489	0.74832	1.491	0.12236	1.489	0.123	1.489	0.13025	-0.151	0.75933	-0.87628	0.08807	-0.331	0.17891	-0.469	0.09019	-0.18078	0.1
1.389	0.86786	1.391	0.10436	1.389	0.03709	1.389	0.13826	-0.141	0.75933	-0.87508	0.08809	-0.32733	0.18142	-0.45746	0.09037	-0.18038	0.1
1.339	0.90056	1.341	0.04438	1.339	0.05314	1.339	0.07124	-0.13514	0.75933	-0.87387	0.0881	-0.31131	0.19403	-0.449	0.09053	-0.17998	0.1
1.289	0.78571	1.291	0.07004	1.289	0.09661	1.289	0.07903	-0.131	0.75933	-0.87267	0.08812	-0.311	0.1943	-0.44144	0.09068	-0.17958	0.1
1.239	0.85102	1.241	0.12385	1.239	0.16433	1.239	0.03447	-0.121	0.75933	-0.87147	0.08813	-0.301	0.2037	-0.429	0.09098	-0.17918	0.1
1.189	0.87697	1.191	0.0042	1.189	0.19662	1.189	0.06361	-0.11912	0.75933	-0.87027	0.08815	-0.2953	0.20963	-0.42543	0.09108	-0.17878	0.1
1.139	0.89973	1.141	0.02077	1.139	0.12535	1.139	0.10647	-0.111	0.75933	-0.86907	0.08816	-0.291	0.21437	-0.40941	0.09159	-0.17838	0.1
1.089	0.86189	1.091	0.07127	1.089	0.16583	1.089	0.04682	-0.1031	0.75933	-0.86787	0.08818	-0.281	0.22638	-0.409	0.0916	-0.17798	0.1
1.039	0.8487	1.041	0.10625	1.039	0.07507	1.039	0.0493	-0.101	0.75933	-0.86667	0.08819	-0.27928	0.22859	-0.39339	0.09223	-0.17758	0.1
0.989	0.82372	0.991	0.11542	0.989	0.10878	0.989	0.0794	-0.091	0.75933	-0.86547	0.08821	-0.271	0.23983	-0.389	0.09244	-0.17718	0.1
0.939	0.84984	0.941	0.05728	0.939	0.13214	0.939	0.12205	-0.08709	0.75933	-0.86426	0.08822	-0.26326	0.25127	-0.37738	0.09306	-0.17678	0.1
0.889	0.90708	0.891	0.10808	0.889	0.1036	0.889	0.06036	-0.081	0.75931	-0.86306	0.08824	-0.261	0.25478	-0.369	0.09357	-0.17638	0.1
0.839	0.88193	0.841	0.08721	0.839	0.18247	0.839	0.0191	-0.07107	0.75907	-0.86186	0.08825	-0.251	0.27129	-0.36136	0.09411	-0.17598	0.1
0.789	0.8486	0.791	0.07557	0.789	0.14114	0.789	0.12709	-0.071	0.75906	-0.86066	0.08827	-0.24725	0.2779	-0.349	0.09511	-0.17558	0.1
0.739	0.78314	0.741	0.02877	0.739	0.1379	0.739	0.10585	-0.061	0.75722	-0.85946	0.08828	-0.241	0.2894	-0.34535	0.09545	-0.17518	0.1
0.689	0.82203	0.691	0.13403	0.689	0.17073	0.689	0.03604	-0.056	0.75405	-0.859	0.08829	-0.23123	0.30864	-0.32933	0.09716	-0.17477	0.1
0.639	0.91328	0.641	0.13697	0.639	0.13423	0.639	0.13849	-0.05506	0.75311	-0.85826	0.0883	-0.231	0.30911	-0.329	0.0972	-0.17437	0.1
0.589	0.89945	0.591	0.04407	0.589	0.13721	0.589	0.07284	-0.051	0.74712	-0.85706	0.08831	-0.221	0.33042	-0.31331	0.09935	-0.17397	0.1
0.569	0.95733	0.571	0.07789	0.569	0.12005	0.569	0.1092	-0.046	0.7332	-0.85586	0.08833	-0.21522	0.34347	-0.309	0.10003	-0.17357	0.1
0.549	0.76701	0.551	0.10176	0.549	0.21784	0.549	0.10785	-0.041	0.7076	-0.85465	0.08834	-0.211	0.3533	-0.2973	0.10214	-0.17317	0.1
0.529	0.81588	0.531	0.13601	0.529	0.15203	0.529	0.09849	-0.03904	0.69313	-0.85345	0.08836	-0.201	0.37768	-0.289	0.10388	-0.17277	0.1
0.509	0.78594	0.511	0.09954	0.509	0.13453	0.509	0.12303	-0.036	0.66456	-0.85225	0.08838	-0.1992	0.38222	-0.28128	0.1057	-0.17237	0.1
0.489	0.842	0.491	0.19966	0.489	0.11733	0.489	0.15099	-0.031	0.59869	-0.85105	0.08839	-0.191	0.40345	-0.279	0.10628	-0.17197	0.1
0.469	0.87013	0.471	0.17062	0.469	0.22038	0.469	0.12324	-0.026	0.5074	-0.84985	0.08841	-0.18318	0.42448	-0.269	0.10909	-0.17157	0.1
0.449	0.80127	0.451	0.11094	0.449	0.09329	0.449	0.08813	-0.02302	0.44192	-0.84865	0.08842	-0.181	0.43048	-0.26527	0.11025	-0.17117	0.1
0.429	0.80893	0.431	0.03598	0.429	0.19542	0.429	0	-0.021	0.39374	-0.84745	0.08844	-0.171	0.4586	-0.259	0.11235	-0.17077	0.1
0.409	0.84467	0.411	0.0534	0.409	0.16744	0.409	0.0957	-0.016	0.26847	-0.84625	0.08846	-0.16717	0.46963	-0.24925	0.11606	-0.17037	0.1
0.389	0.82991	0.391	0.14929	0.389	0.14558	0.389	0.08252	-0.011	0.14953	-0.84505	0.08847	-0.161	0.48761	-0.249	0.11616	-0.16997	0.1
0.369	0.83984	0.371	0.0953	0.369	0.1712	0.369	0.08767	-0.00701	0.07351	-0.84384	0.08849	-0.15115	0.51683	-0.239	0.12059	-0.16957	0.1
0.349	0.84675	0.351	0.14134	0.349	0.08764	0.349	0.11896	-0.006	0.05839	-0.84264	0.08851	-0.151	0.51728	-0.23323	0.12347	-0.16917	0.1
0.329	0.78943	0.331	0.09305	0.329	0.16387	0.329	0.0951	-0.001	0.01384	-0.84144	0.08852	-0.141	0.54732	-0.229	0.12575	-0.16877	0.1
0.309	0.6965	0.311	0.14948	0.309	0.16652	0.309	0.15884	0.00902	0.23439	-0.84024	0.08854	-0.13514	0.565	-0.219	0.13175	-0.16837	0.1
0.289	0.68795	0.291	0.10067	0.289	0.2445	0.289	0.16086	0.02404	0.48401	-0.83904	0.08856	-0.131	0.57745	-0.21722	0.13292	-0.16797	0.1
0.279	0.76719	0.281	0.12615	0.279	0.21309	0.279	0.11671	0.03906	0.6254	-0.83784	0.08858	-0.121	0.60735	-0.209	0.13875	-0.16757	0.1
0.269	0.82278	0.271	0.12007	0.269	0.2747	0.269	0.13376	0.05408	0.70565	-0.83664	0.08859	-0.11912	0.61292	-0.2012	0.145	-0.16717	0.1
0.259	0.80274	0.261	0.12528	0.259	0.34365	0.259	0.09302	0.06911	0.75133	-0.83544	0.08861	-0.111	0.63667	-0.199	0.1469	-0.16677	0.1
0.249	0.85293	0.251	0.19256	0.249	0.33428	0.249	0.09709	0.08413	0.77748	-0.83423	0.08863	-0.1031	0.65918	-0.189	0.15639	-0.16637	0.1
0.239	0.80636	0.241	0.17795	0.239	0.27952	0.239	0.12643	0.09915	0.79259	-0.83303	0.08864	-0.101	0.66506	-0.18519	0.16041	-0.16597	0.1
0.229	0.7816	0.231	0.10911	0.229	0.29432	0.229	0.1705	0.11417	0.80147	-0.83183	0.08866	-0.091	0.69215	-0.179	0.16744	-0.16557	0.1
0.219	0.7668	0.221	0.14276	0.219	0.31016	0.219	0.13037	0.12919	0.80681	-0.83063	0.08868	-0.08709	0.70233	-0.16917	0.18008	-0.16517	0.1
0.209	0.84149	0.211	0.18032	0.209	0.34333	0.209	0.11796	0.14421	0.81016	-0.82943	0.0887	-0.081	0.71761	-0.169	0.18032	-0.165	0.1
0.199	0.83968	0.201	0.19174	0.199	0.40686	0.199	0.15973	0.15923	0.81237	-0.82823	0.08871	-0.07107	0.7409	-0.159	0.19531	-0.16476	0.1
0.189	0.81109	0.191	0.11051	0.189	0.41327	0.189	0.19188	0.17425	0.81395	-0.82703	0.08873	-0.071	0.74106	-0.15315	0.20519	-0.16436	0.1
0.179	0.77278	0.181	0.15281	0.179	0.34946	0.179	0.15644	0.18927	0.81516	-0.82583	0.08875	-0.061	0.76219	-0.149	0.21277	-0.16396	0.1
0.169	0.85323	0.171	0.21833	0.169	0.48817	0.169	0.15012	0.20429	0.81617	-0.82462	0.08877	-0.056	0.77178	-0.139	0.23311	-0.16356	0.1
0.159	0.80311	0.161	0.17376	0.159	0.45201	0.159	0.17219	0.21932	0.81705	-0.82342	0.08879	-0.05506	0.77352	-0.13714	0.23725	-0.16316	0.1
0.149	0.81185	0.151	0.1432	0.149	0.47239	0.149	0.1993	0.23434	0.81787	-0.82222	0.08881	-0.051	0.78069	-0.129	0.25679	-0.16276	0.1
0.139	0.83413	0.141	0.19348	0.139	0.54306	0.139	0.19573	0.24936	0.81864	-0.82102	0.08882	-0.046	0.78891	-0.12112	0.27816	-0.16236	0.1
0.129	0.86358	0.131	0.17073	0.129	0.62706	0.129	0.20923	0.26438	0.81939	-0.81982	0.08884	-0.041	0.79654	-0.119	0.28437	-0.16196	0.1
0.119	0.81515	0.121	0.1397	0.119	0.67665	0.119	0.246	0.2794	0.82012	-0.81862	0.08886	-0.03904	0.79944	-0.109	0.31649	-0.16156	0.1
0.109	0.79915	0.111	0.16481	0.109	0.6486	0.109	0.27909	0.29442	0.82084	-0.81742	0.08888	-0.036	0.80402	-0.10511	0.33039	-0.16116	0.1
0.099	0.80001	0.101	0.13995	0.099	0.75225	0.099	0.37473	0.30944	0.82155	-0.81622	0.0889	-0.031	0.81259	-0.099	0.3539	-0.16076	0.1
0.089	0.80837	0.091	0.19815	0.089	0.7154	0.089	0.43949	0.32446	0.82226	-0.81502	0.08892	-0.026	0.82479	-0.08909	0.39703	-0.16036	0.1
0.079	0.77005	0.081	0.1873	0.079	0.73684	0.079	0.52086	0.33948	0.82296	-0.81381	0.08894	-0.02302	0.83525	-0.089	0.39745	-0.15996	0.1
0.069	0.76764	0.071	0.22074	0.069	0.69293	0.069	0.4755	0.3545	0.82365	-0.81261	0.08896	-0.021	0.84419	-0.079	0.44809	-0.15956	0.1
0.059	0.78271	0.061	0.22765	0.059	0.78951	0.059	0.63699	0.36953	0.82434	-0.81141	0.08898	-0.016	0.87319	-0.07307	0.48185	-0.15916	0.1
0.049	0.77051	0.051	0.2766	0.049	0.69803	0.049	0.64481	0.38455	0.82502	-0.81021	0.08899	-0.011	0.90911	-0.069	0.50679	-0.15876	0.1
0.039	0.70213	0.041	0.28837	0.039	0.76078	0.039	0.8223	0.39957	0.8257	-0.80901	0.08901	-0.00701	0.93631	-0.059	0.57424	-0.15836	0.1
0.034	0.64867	0.036	0.40747	0.034	0.83263	0.034	0.76538	0.41459	0.82638	-0.809	0.08901	-0.006	0.94205	-0.05706	0.58836	-0.15796	0.1
0.029	0.55019	0.031	0.43872	0.029	0.8376	0.029	0.70715	0.42961	0.82705	-0.80781	0.08903	-0.001	0.95872	-0.049	0.6502	-0.15756	0.1
0.024	0.41758	0.026	0.44611	0.024	0.79664	0.024	0.82921	0.44463	0.82772	-0.80661	0.08905	0.004	0.95123	-0.04104	0.71526	-0.15716	0.1
0.019	0.32075	0.021	0.62727	0.019	0.87933	0.019	0.85953	0.45965	0.82838	-0.80541	0.08907	0.009	0.92316	-0.039	0.73227	-0.15676	0.1
0.014	0.19316	0.016	0.80465	0.014	1	0.014	0.87167	0.47467	0.82904	-0.8042	0.08909	0.00901	0.92309	-0.034	0.77385	-0.15636	0.1
0.009	0.11147	0.011	0.87684	0.009	0.97421	0.009	0.99548	0.48969	0.82969	-0.803	0.08911	0.014	0.88676	-0.029	0.81422	-0.15596	0.1
0.004	0.01961	0.006	0.9599	0.004	0.93145	0.004	0.88824	0.50471	0.83034	-0.8018	0.08913	0.019	0.85413	-0.02503	0.84441	-0.15556	0.1
-0.001	0	0.001	0.97147	-0.001	0.9061	-0.001	1	0.51974	0.83098	-0.8006	0.08915	0.024	0.83085	-0.024	0.8518	-0.15516	0.1
-0.006	0.04205	-0.004	1	-0.006	0.9556	-0.006	0.9105	0.53476	0.83162	-0.7994	0.08917	0.02503	0.82723	-0.019	0.88467	-0.15475	0.1
-0.011	0.17707	-0.009	0.88002	-0.011	0.93429	-0.011	0.86169	0.54978	0.83226	-0.7982	0.0892	0.029	0.81608	-0.014	0.9107	-0.15435	0.1
-0.016	0.26214	-0.014	0.69437	-0.016	0.74805	-0.016	0.82678	0.5648	0.83289	-0.797	0.08922	0.034	0.80631	-0.00901	0.92767	-0.15395	0.1
-0.021	0.40429	-0.019	0.56714	-0.021	0.85417	-0.021	0.77025	0.57982	0.83352	-0.7958	0.08924	0.039	0.79847	-0.009	0.92769	-0.15355	0.1
-0.026	0.54379	-0.024	0.49468	-0.026	0.7711	-0.026	0.67376	0.59484	0.83414	-0.79459	0.08926	0.04104	0.79539	-0.004	0.93359	-0.15315	0.1
-0.031	0.55438	-0.029	0.32798	-0.031	0.75416	-0.031	0.78468	0.60986	0.83476	-0.79339	0.08928	0.049	0.78277	0.004	0.93359	-0.15275	0.1
-0.036	0.68784	-0.034	0.25901	-0.036	0.76697	-0.036	0.78082	0.62488	0.83538	-0.79219	0.0893	0.05706	0.76831	0.009	0.92769	-0.15235	0.1
-0.041	0.66497	-0.039	0.16353	-0.041	0.74804	-0.041	0.72948	0.6399	0.83599	-0.79099	0.08932	0.059	0.76456	0.00901	0.92767	-0.15195	0.1
-0.046	0.67417	-0.044	0.22566	-0.046	0.74615	-0.046	0.59525	0.65492	0.8366	-0.78979	0.08934	0.069	0.74367	0.014	0.9107	-0.15155	0.1
-0.051	0.73557	-0.049	0.25421	-0.051	0.76535	-0.051	0.68359	0.66995	0.8372	-0.78859	0.08936	0.07307	0.73446	0.019	0.88467	-0.15115	0.1
-0.056	0.72883	-0.054	0.237	-0.056	0.79839	-0.056	0.59213	0.68497	0.8378	-0.78739	0.08939	0.079	0.72039	0.024	0.8518	-0.15075	0.1
-0.061	0.79855	-0.059	0.23316	-0.061	0.80328	-0.061	0.70236	0.69999	0.8384	-0.78619	0.08941	0.089	0.69505	0.02503	0.84441	-0.15035	0.1
-0.071	0.76515	-0.069	0.20648	-0.071	0.76035	-0.071	0.53936	0.71501	0.83899	-0.78498	0.08943	0.08909	0.69481	0.029	0.81422	-0.14995	0.1
-0.081	0.80675	-0.079	0.16733	-0.081	0.74726	-0.081	0.43396	0.73003	0.83958	-0.78378	0.08945	0.099	0.66798	0.034	0.77385	-0.14955	0.1
-0.091	0.74373	-0.089	0.18028	-0.091	0.72158	-0.091	0.4244	0.74505	0.84016	-0.78258	0.08947	0.10511	0.65077	0.039	0.73227	-0.14915	0.1
-0.101	0.68157	-0.099	0.20641	-0.101	0.76123	-0.101	0.42531	0.76007	0.84074	-0.78138	0.0895	0.109	0.63956	0.04104	0.71526	-0.14875	0.1
-0.111	0.80924	-0.109	0.22014	-0.111	0.71806	-0.111	0.29936	0.77509	0.84132	-0.78018	0.08952	0.119	0.61014	0.049	0.6502	-0.14835	0.1
-0.121	0.75945	-0.119	0.19971	-0.121	0.61377	-0.121	0.27016	0.79011	0.84189	-0.77898	0.08954	0.12112	0.6038	0.05706	0.58836	-0.14795	0.1
-0.131	0.71555	-0.129	0.20987	-0.131	0.60985	-0.131	0.27442	0.80514	0.84246	-0.77778	0.08956	0.129	0.58007	0.059	0.57424	-0.14755	0.1
-0.141	0.71892	-0.139	0.15793	-0.141	0.56358	-0.141	0.25154	0.82016	0.84302	-0.77658	0.08959	0.13714	0.55536	0.069	0.50679	-0.14715	0.1
-0.151	0.70992	-0.149	0.26905	-0.151	0.46833	-0.151	0.15347	0.83518	0.84359	-0.77538	0.08961	0.139	0.54969	0.07307	0.48185	-0.14675	0.1
-0.161	0.68678	-0.159	0.14622	-0.161	0.56555	-0.161	0.19072	0.8502	0.84414	-0.77417	0.08963	0.149	0.51934	0.079	0.44809	-0.14635	0.1
-0.171	0.67682	-0.169	0.21786	-0.171	0.36755	-0.171	0.18129	0.86522	0.8447	-0.77297	0.08965	0.15315	0.50682	0.089	0.39745	-0.14595	0.1
-0.181	0.74584	-0.179	0.18289	-0.181	0.39613	-0.181	0.1811	0.88024	0.84525	-0.77177	0.08968	0.159	0.48932	0.08909	0.39703	-0.14555	0.1
-0.191	0.71474	-0.189	0.14276	-0.191	0.35341	-0.191	0.15962	0.89526	0.84579	-0.77057	0.0897	0.169	0.45989	0.099	0.3539	-0.14515	0.1
-0.201	0.68354	-0.199	0.19182	-0.201	0.29251	-0.201	0.08305	0.91028	0.84634	-0.76937	0.08972	0.16917	0.4594	0.10511	0.33039	-0.145	0.1
-0.211	0.61477	-0.209	0.13879	-0.211	0.37633	-0.211	0.07612	0.9253	0.84688	-0.76817	0.08975	0.179	0.43131	0.109	0.31649	-0.14474	0.1
-0.221	0.67625	-0.219	0.10834	-0.221	0.33027	-0.221	0.11143	0.94032	0.84741	-0.76697	0.08977	0.18519	0.41414	0.119	0.28437	-0.14434	0.1
-0.231	0.76922	-0.229	0.1445	-0.231	0.25921	-0.231	0.13805	0.95535	0.84794	-0.76577	0.0898	0.189	0.40378	0.12112	0.27816	-0.14394	0.1
-0.241	0.68498	-0.239	0.18664	-0.241	0.30589	-0.241	0.06344	0.97037	0.84847	-0.76456	0.08982	0.199	0.37748	0.129	0.25679	-0.14354	0.1
-0.251	0.67627	-0.249	0.11006	-0.251	0.27934	-0.251	0.11953	0.98539	0.849	-0.76336	0.08984	0.2012	0.37187	0.13714	0.23725	-0.14314	0.1
-0.261	0.62991	-0.259	0.13691	-0.261	0.31311	-0.261	0.08319	1.00041	0.84952	-0.76216	0.08987	0.209	0.35256	0.139	0.23311	-0.14274	0.1
-0.271	0.72616	-0.269	0.1094	-0.271	0.2181	-0.271	0.14075	1.01543	0.85004	-0.76096	0.08989	0.21722	0.33318	0.149	0.21277	-0.14234	0.1
-0.281	0.68705	-0.279	0.10698	-0.281	0.13928	-0.281	0.12096	1.03045	0.85056	-0.75976	0.08992	0.219	0.32911	0.15315	0.20519	-0.14194	0.1
-0.291	0.68472	-0.289	0.07709	-0.291	0.20591	-0.291	0.07051	1.04547	0.85107	-0.759	0.08993	0.229	0.30721	0.159	0.19531	-0.14154	0.1
-0.301	0.63804	-0.299	0.12083	-0.301	0.14195	-0.301	0.11009	1.06049	0.85158	-0.75856	0.08994	0.23323	0.29843	0.169	0.18032	-0.14114	0.1
-0.311	0.69207	-0.309	0.02251	-0.311	0.20909	-0.311	0.09153	1.07551	0.85208	-0.75736	0.08997	0.239	0.28692	0.16917	0.18008	-0.14074	0.1
-0.331	0.7239	-0.329	0.1032	-0.331	0.17565	-0.331	0.12341	1.09053	0.85258	-0.75616	0.08999	0.249	0.26823	0.179	0.16744	-0.14034	0.1
-0.351	0.68979	-0.349	0.13353	-0.351	0.14113	-0.351	0.10383	1.10556	0.85308	-0.75495	0.09002	0.24925	0.26778	0.18519	0.16041	-0.13994	0.1
-0.371	0.59606	-0.369	0.09502	-0.371	0.16806	-0.371	0.03861	1.12058	0.85358	-0.75375	0.09004	0.259	0.25114	0.189	0.15639	-0.13954	0.1
-0.391	0.64044	-0.389	0.08461	-0.391	0.0872	-0.391	0.03597	1.1356	0.85407	-0.75255	0.09007	0.26527	0.24123	0.199	0.1469	-0.13914	0.1
-0.411	0.67862	-0.409	0.1505	-0.411	0.23518	-0.411	0.10132	1.15062	0.85456	-0.75135	0.09009	0.269	0.23562	0.2012	0.145	-0.13874	0.1
-0.431	0.68278	-0.429	0.08369	-0.431	0.09498	-0.431	0.06313	1.16564	0.85504	-0.75015	0.09012	0.279	0.22161	0.209	0.13875	-0.13834	0.1
-0.451	0.6975	-0.449	0.0626	-0.451	0.10567	-0.451	0.09695	1.18066	0.85552	-0.74895	0.09015	0.28128	0.21862	0.21722	0.13292	-0.13794	0.1
-0.471	0.71932	-0.469	0.07354	-0.471	0.09935	-0.471	0.0637	1.19568	0.856	-0.74775	0.09017	0.289	0.20905	0.219	0.13175	-0.13754	0.1
-0.491	0.63975	-0.489	0.09036	-0.491	0.20543	-0.491	0.17938	1.2107	0.85648	-0.74655	0.0902	0.2973	0.19967	0.229	0.12575	-0.13714	0.1
-0.511	0.6321	-0.509	0.05049	-0.511	0.20031	-0.511	0.0396	1.22572	0.85695	-0.74535	0.09022	0.309	0.18795	0.23323	0.12347	-0.13674	0.1
-0.531	0.68777	-0.529	0.07724	-0.531	0.10289	-0.531	0.04919	1.24074	0.85742	-0.74414	0.09025	0.31331	0.18404	0.239	0.12059	-0.13634	0.1
-0.551	0.63668	-0.549	0.0797	-0.551	0.08414	-0.551	0.07577	1.25577	0.85789	-0.74294	0.09028	0.329	0.17159	0.249	0.11616	-0.13594	0.1
-0.571	0.63668	-0.569	0.08917	-0.571	0.17218	-0.571	0.10708	1.27079	0.85835	-0.74174	0.0903	0.32933	0.17135	0.24925	0.11606	-0.13554	0.1
-0.591	0.74187	-0.589	0.09108	-0.591	0.15726	-0.591	0.11244	1.28581	0.85881	-0.74054	0.09033	0.34535	0.16121	0.259	0.11235	-0.13514	0.1
-0.611	0.66746	-0.609	0.0329	-0.611	0.15215	-0.611	0.10369	1.30083	0.85927	-0.73934	0.09036	0.349	0.1592	0.26527	0.11025	-0.13473	0.1
-0.661	0.67952	-0.659	0.05311	-0.661	0.1698	-0.661	0.10784	1.31585	0.85973	-0.73814	0.09039	0.36136	0.1532	0.269	0.10909	-0.13433	0.1
-0.711	0.62831	-0.709	0.03201	-0.711	0.18371	-0.711	0.09843	1.33087	0.86018	-0.73694	0.09041	0.369	0.15003	0.279	0.10628	-0.13393	0.1
-0.761	0.60933	-0.759	0.1068	-0.761	0.14931	-0.761	0.07102	1.34589	0.86063	-0.73574	0.09044	0.37738	0.14698	0.28128	0.1057	-0.13353	0.1
-0.811	0.73684	-0.809	0.11687	-0.811	0.10605	-0.811	0.08857	1.36091	0.86107	-0.73453	0.09047	0.389	0.14338	0.289	0.10388	-0.13313	0.1
-0.861	0.71382	-0.859	0.06591	-0.861	0.15261	-0.861	0.03477	1.37593	0.86151	-0.73333	0.0905	0.39339	0.14219	0.2973	0.10214	-0.13273	0.1
-0.911	0.64198	-0.909	0.04129	-0.911	0.1367	-0.911	0.08403	1.39095	0.86195	-0.73213	0.09052	0.409	0.13864	0.309	0.10003	-0.13233	0.1
-0.961	0.73215	-0.959	0.07678	-0.961	0.13083	-0.961	0.07698	1.40598	0.86239	-0.73093	0.09055	0.40941	0.13856	0.31331	0.09935	-0.13193	0.1
-1.011	0.65911	-1.009	0.07266	-1.011	0.11323	-1.011	0.06052	1.421	0.86282	-0.72973	0.09058	0.42543	0.13584	0.329	0.0972	-0.13153	0.1
								1.43602	0.86326	-0.72853	0.09061	0.429	0.13533	0.32933	0.09716	-0.13113	0.1
								1.45104	0.86368	-0.72733	0.09064	0.44144	0.1338	0.34535	0.09545	-0.13073	0.1
								1.46606	0.86411	-0.72613	0.09067	0.449	0.13303	0.349	0.09511	-0.13033	0.1
								1.48108	0.86453	-0.72492	0.0907	0.45746	0.13229	0.36136	0.09411	-0.12993	0.1
								1.4961	0.86495	-0.72372	0.09072	0.469	0.13145	0.369	0.09357	-0.12953	0.1
								1.51112	0.86537	-0.72252	0.09075	0.47347	0.13116	0.37738	0.09306	-0.12913	0.1
								1.52614	0.86578	-0.72132	0.09078	0.489	0.13035	0.389	0.09244	-0.12873	0.1
								1.54117	0.8662	-0.72012	0.09081	0.48949	0.13033	0.39339	0.09223	-0.12833	0.1
								1.55619	0.8666	-0.71892	0.09084	0.50551	0.12969	0.409	0.0916	-0.12793	0.1
								1.57121	0.86701	-0.71772	0.09087	0.509	0.12958	0.40941	0.09159	-0.12753	0.1
								1.58623	0.86741	-0.71652	0.0909	0.52152	0.1292	0.42543	0.09108	-0.12713	0.1
								1.60125	0.86782	-0.71532	0.09093	0.529	0.12901	0.429	0.09098	-0.12673	0.1
								1.61627	0.86821	-0.71411	0.09096	0.53754	0.12882	0.44144	0.09068	-0.12633	0.1
								1.63129	0.86861	-0.71291	0.09099	0.549	0.12858	0.449	0.09053	-0.12593	0.1
								1.64631	0.869	-0.71171	0.09103	0.55355	0.1285	0.45746	0.09037	-0.12553	0.1
								1.66133	0.86939	-0.71051	0.09106	0.569	0.12824	0.469	0.09019	-0.12513	0.1
								1.67635	0.86978	-0.70931	0.09109	0.56957	0.12823	0.47347	0.09013	-0.125	0.1
								1.69138	0.87017	-0.709	0.0911	0.58559	0.12799	0.489	0.08995	-0.12472	0.1
								1.7064	0.87055	-0.70811	0.09112	0.589	0.12794	0.48949	0.08994	-0.12432	0.1
								1.72142	0.87093	-0.70691	0.09115	0.6016	0.12777	0.50551	0.08979	-0.12392	0.1
								1.73644	0.87131	-0.70571	0.09118	0.61762	0.12757	0.509	0.08976	-0.12352	0.1
								1.75146	0.87168	-0.7045	0.09121	0.63363	0.12738	0.52152	0.08967	-0.12312	0.1
								1.76648	0.87206	-0.7033	0.09125	0.639	0.12731	0.529	0.08963	-0.12272	0.1
								1.7815	0.87243	-0.7021	0.09128	0.64965	0.12719	0.53754	0.08958	-0.12232	0.1
								1.79652	0.87279	-0.7009	0.09131	0.66567	0.127	0.549	0.08953	-0.12192	0.1
								1.81154	0.87316	-0.6997	0.09134	0.68168	0.12682	0.55355	0.08951	-0.12152	0.1
								1.82656	0.87352	-0.6985	0.09138	0.689	0.12674	0.569	0.08946	-0.12112	0.1
								1.84159	0.87388	-0.6973	0.09141	0.6977	0.12664	0.56957	0.08946	-0.12072	0.1
								1.85661	0.87424	-0.6961	0.09144	0.71371	0.12646	0.58559	0.08941	-0.12032	0.1
								1.87163	0.8746	-0.69489	0.09148	0.72973	0.12628	0.589	0.0894	-0.11992	0.1
								1.88665	0.87495	-0.69369	0.09151	0.739	0.12618	0.6016	0.08938	-0.11952	0.1
								1.90167	0.8753	-0.69249	0.09154	0.74575	0.1261	0.61762	0.08935	-0.11912	0.1
								1.91669	0.87565	-0.69129	0.09158	0.76176	0.12593	0.63363	0.08933	-0.11872	0.1
								1.93171	0.876	-0.69009	0.09161	0.77778	0.12575	0.639	0.08932	-0.11832	0.1
								1.94673	0.87635	-0.68889	0.09165	0.789	0.12563	0.64965	0.08931	-0.11792	0.1
								1.96175	0.87669	-0.68769	0.09168	0.79379	0.12557	0.66567	0.0893	-0.11752	0.1
								1.97677	0.87703	-0.68649	0.09172	0.80981	0.1254	0.68168	0.08929	-0.11712	0.1
								1.9918	0.87737	-0.68529	0.09175	0.82583	0.12523	0.689	0.08929	-0.11672	0.1
								2.00682	0.8777	-0.68408	0.09179	0.839	0.12508	0.6977	0.08928	-0.11632	0.1
								2.02184	0.87803	-0.68288	0.09182	0.84184	0.12505	0.71371	0.08927	-0.11592	0.1
								2.03686	0.87837	-0.68168	0.09186	0.85786	0.12488	0.72973	0.08927	-0.11552	0.1
								2.05188	0.87869	-0.68048	0.09189	0.87387	0.12471	0.739	0.08927	-0.11512	0.1
								2.0669	0.87902	-0.67928	0.09193	0.889	0.12455	0.74575	0.08927	-0.11471	0.1
								2.08192	0.87935	-0.67808	0.09196	0.88989	0.12454	0.76176	0.08926	-0.11431	0.1
								2.09694	0.87967	-0.67688	0.092	0.90591	0.12437	0.77778	0.08926	-0.11391	0.1
								2.11196	0.87999	-0.67568	0.09204	0.92192	0.1242	0.789	0.08926	-0.11351	0.1
								2.12698	0.88031	-0.67447	0.09207	0.93794	0.12403	0.79379	0.08926	-0.11311	0.1
								2.14201	0.88062	-0.67327	0.09211	0.939	0.12402	0.80981	0.08926	-0.11271	0.1
								2.15703	0.88094	-0.67207	0.09215	0.95395	0.12386	0.82583	0.08926	-0.11231	0.1
								2.17205	0.88125	-0.67087	0.09219	0.96997	0.12369	0.839	0.08926	-0.11191	0.1
								2.18707	0.88156	-0.66967	0.09222	0.98599	0.12352	0.84184	0.08926	-0.11151	0.1
								2.20209	0.88187	-0.66847	0.09226	0.989	0.12349	0.85786	0.08925	-0.11111	0.1
								2.21711	0.88217	-0.66727	0.0923	1.002	0.12336	0.87387	0.08925	-0.11071	0.1
								2.23213	0.88248	-0.66607	0.09234	1.01802	0.12319	0.889	0.08925	-0.11031	0.1
								2.24715	0.88278	-0.66486	0.09238	1.03403	0.12303	0.88989	0.08925	-0.10991	0.1
								2.26217	0.88308	-0.66366	0.09241	1.039	0.12297	0.90591	0.08925	-0.10951	0.1
								2.2772	0.88338	-0.66246	0.09245	1.05005	0.12286	0.92192	0.08925	-0.10911	0.1
								2.29222	0.88367	-0.66126	0.09249	1.06607	0.1227	0.93794	0.08925	-0.10871	0.1
								2.30724	0.88397	-0.66006	0.09253	1.08208	0.12253	0.939	0.08925	-0.10831	0.1
								2.32226	0.88426	-0.659	0.09257	1.089	0.12246	0.95395	0.08925	-0.10791	0.1
								2.33728	0.88455	-0.65886	0.09257	1.0981	0.12237	0.96997	0.08925	-0.10751	0.1
								2.3523	0.88484	-0.65766	0.09261	1.11411	0.12221	0.98599	0.08925	-0.10711	0.1
								2.36732	0.88513	-0.65646	0.09265	1.13013	0.12204	0.989	0.08925	-0.10671	0.1
								2.38234	0.88541	-0.65526	0.09269	1.139	0.12196	1.002	0.08925	-0.10631	0.1
								2.39736	0.88569	-0.65405	0.09273	1.14615	0.12188	1.01802	0.08925	-0.10591	0.1
								2.41238	0.88597	-0.65285	0.09277	1.16216	0.12172	1.03403	0.08925	-0.10551	0.1
								2.42741	0.88625	-0.65165	0.09281	1.17818	0.12156	1.039	0.08925	-0.10511	0.1
								2.44243	0.88653	-0.65045	0.09286	1.189	0.12146	1.05005	0.08925	-0.105	0.1
								2.45745	0.8868	-0.64925	0.0929	1.19419	0.1214	1.06607	0.08925	-0.1047	0.1
								2.47247	0.88708	-0.64805	0.09294	1.21021	0.12124	1.08208	0.08925	-0.1043	0.1
								2.48749	0.88735	-0.64685	0.09298	1.22623	0.12109	1.089	0.08925	-0.1039	0.1
								2.50251	0.88762	-0.64565	0.09302	1.239	0.12096	1.0981	0.08925	-0.1035	0.1
								2.51753	0.88789	-0.64444	0.09306	1.24224	0.12093	1.11411	0.08925	-0.1031	0.1
								2.53255	0.88815	-0.64324	0.09311	1.25826	0.12077	1.13013	0.08925	-0.1027	0.1
								2.54757	0.88842	-0.64204	0.09315	1.27427	0.12062	1.139	0.08925	-0.1023	0.1
								2.56259	0.88868	-0.64084	0.09319	1.289	0.12047	1.14615	0.08925	-0.1019	0.1
								2.57762	0.88894	-0.63964	0.09324	1.29029	0.12046	1.16216	0.08925	-0.1015	0.1
								2.59264	0.8892	-0.63844	0.09328	1.30631	0.1203	1.17818	0.08925	-0.1011	0.1
								2.60766	0.88946	-0.63724	0.09332	1.32232	0.12015	1.189	0.08925	-0.1007	0.1
								2.62268	0.88972	-0.63604	0.09337	1.33834	0.12	1.19419	0.08925	-0.1003	0.1
								2.6377	0.88997	-0.63483	0.09341	1.339	0.11999	1.21021	0.08925	-0.0999	0.1
								2.65272	0.89022	-0.63363	0.09346	1.35435	0.11984	1.22623	0.08925	-0.0995	0.1
								2.66774	0.89047	-0.63243	0.0935	1.37037	0.11969	1.239	0.08925	-0.0991	0.1
								2.68276	0.89072	-0.63123	0.09355	1.38639	0.11954	1.24224	0.08925	-0.0987	0.1
								2.69778	0.89097	-0.63003	0.09359	1.389	0.11951	1.25826	0.08925	-0.0983	0.1
								2.7128	0.89122	-0.62883	0.09364	1.4024	0.11939	1.27427	0.08925	-0.0979	0.1
								2.72783	0.89146	-0.62763	0.09368	1.41842	0.11923	1.289	0.08925	-0.0975	0.1
								2.74285	0.89171	-0.62643	0.09373	1.43443	0.11908	1.29029	0.08925	-0.0971	0.1
								2.75787	0.89195	-0.62523	0.09378	1.45045	0.11893	1.30631	0.08925	-0.0967	0.1
								2.77289	0.89219	-0.62402	0.09382	1.46647	0.11878	1.32232	0.08925	-0.0963	0.1
								2.78791	0.89242	-0.62282	0.09387	1.48248	0.11864	1.33834	0.08925	-0.0959	0.1
								2.80293	0.89266	-0.62162	0.09392	1.489	0.11857	1.339	0.08925	-0.0955	0.1
								2.81795	0.8929	-0.62042	0.09396	1.4985	0.11849	1.35435	0.08925	-0.0951	0.1
								2.83297	0.89313	-0.61922	0.09401	1.51451	0.11834	1.37037	0.08925	-0.095	0.1
								2.84799	0.89336	-0.61802	0.09406	1.53053	0.11819	1.38639	0.08925	-0.09469	0.1
								2.86302	0.89359	-0.61682	0.09411	1.54655	0.11805	1.389	0.08925	-0.09429	0.1
								2.87804	0.89382	-0.61562	0.09416	1.56256	0.1179	1.4024	0.08925	-0.09389	0.1
								2.89306	0.89405	-0.61441	0.0942	1.57858	0.11775	1.41842	0.08925	-0.09349	0.1
								2.90808	0.89427	-0.61321	0.09425	1.589	0.11766	1.43443	0.08925	-0.09309	0.1
								2.9231	0.8945	-0.61201	0.0943	1.59459	0.11761	1.45045	0.08925	-0.09269	0.1
								2.93812	0.89472	-0.61081	0.09435	1.61061	0.11746	1.46647	0.08925	-0.09229	0.1
								2.95314	0.89494	-0.60961	0.0944	1.62663	0.11732	1.48248	0.08925	-0.09189	0.1
								2.96816	0.89516	-0.609	0.09443	1.64264	0.11718	1.4985	0.08925	-0.09149	0.1
								2.98318	0.89538	-0.60841	0.09445	1.65866	0.11703	1.51451	0.08925	-0.09109	0.1
								2.9982	0.8956	-0.60721	0.0945	1.67467	0.11689	1.53053	0.08925	-0.09069	0.1
								3.01323	0.89582	-0.60601	0.09455	1.689	0.11676	1.54655	0.08925	-0.09029	0.1
								3.02825	0.89603	-0.6048	0.09461	1.69069	0.11675	1.56256	0.08925	-0.08989	0.1
								3.04327	0.89624	-0.6036	0.09466	1.70671	0.11661	1.57858	0.08925	-0.08949	0.1
								3.05829	0.89645	-0.6024	0.09471	1.72272	0.11647	1.59459	0.08925	-0.08909	0.1
								3.07331	0.89666	-0.6012	0.09476	1.73874	0.11633	1.61061	0.08925	-0.08869	0.1
								3.08833	0.89687	-0.6	0.09481	1.75475	0.11619	1.62663	0.08925	-0.08829	0.1
								3.10335	0.89708	-0.5988	0.09486	1.77077	0.11605	1.64264	0.08925	-0.08789	0.1
								3.11837	0.89729	-0.5976	0.09492	1.78679	0.11591	1.65866	0.08925	-0.08749	0.1
								3.13339	0.89749	-0.5964	0.09497	1.789	0.11589	1.67467	0.08925	-0.08709	0.1
								3.14841	0.89769	-0.5952	0.09502	1.8028	0.11577	1.69069	0.08925	-0.08669	0.1
								3.16344	0.8979	-0.59399	0.09508	1.81882	0.11563	1.70671	0.08925	-0.08629	0.1
								3.17846	0.8981	-0.59279	0.09513	1.83483	0.1155	1.72272	0.08925	-0.08589	0.1
								3.19348	0.8983	-0.59159	0.09519	1.85085	0.11536	1.73874	0.08925	-0.08549	0.1
								3.2085	0.89849	-0.59039	0.09524	1.86687	0.11522	1.75475	0.08925	-0.08509	0.1
								3.22352	0.89869	-0.58919	0.0953	1.88288	0.11509	1.77077	0.08925	-0.085	0.1
								3.23854	0.89889	-0.589	0.0953	1.889	0.11504	1.78679	0.08925	-0.08468	0.1
								3.25356	0.89908	-0.58799	0.09535	1.8989	0.11495	1.8028	0.08925	-0.08428	0.1
								3.26858	0.89927	-0.58679	0.09541	1.91491	0.11482	1.81882	0.08925	-0.08388	0.1
								3.2836	0.89946	-0.58559	0.09546	1.93093	0.11469	1.83483	0.08925	-0.08348	0.1
								3.29862	0.89965	-0.58438	0.09552	1.94695	0.11455	1.85085	0.08925	-0.08308	0.1
								3.31365	0.89984	-0.58318	0.09557	1.96296	0.11442	1.86687	0.08925	-0.08268	0.1
								3.32867	0.90003	-0.58198	0.09563	1.97898	0.11429	1.88288	0.08925	-0.08228	0.1
								3.34369	0.90022	-0.58078	0.09569	1.989	0.1142	1.8989	0.08925	-0.08188	0.1
								3.35871	0.9004	-0.57958	0.09575	1.99499	0.11415	1.91491	0.08925	-0.08148	0.1
								3.37373	0.90059	-0.57838	0.0958	2.01101	0.11402	1.93093	0.08925	-0.08108	0.1
								3.38875	0.90077	-0.57718	0.09586	2.02703	0.11389	1.94695	0.08925	-0.08068	0.1
								3.40377	0.90095	-0.57598	0.09592	2.04304	0.11376	1.96296	0.08925	-0.08028	0.1
								3.41879	0.90113	-0.57477	0.09598	2.05906	0.11363	1.97898	0.08925	-0.07988	0.1
								3.43381	0.90131	-0.57357	0.09604	2.07508	0.1135	1.99499	0.08925	-0.07948	0.1
								3.44883	0.90149	-0.57237	0.0961	2.089	0.11339	2.01101	0.08925	-0.07908	0.1
								3.46386	0.90167	-0.57117	0.09616	2.09109	0.11337	2.02703	0.08925	-0.07868	0.1
								3.47888	0.90184	-0.56997	0.09622	2.10711	0.11324	2.04304	0.08925	-0.07828	0.1
								3.4939	0.90202	-0.569	0.09627	2.12312	0.11312	2.05906	0.08925	-0.07788	0.1
								3.50892	0.90219	-0.56877	0.09628	2.13914	0.11299	2.07508	0.08925	-0.07748	0.1
								3.52394	0.90236	-0.56757	0.09634	2.15516	0.11286	2.09109	0.08925	-0.07708	0.1
								3.53896	0.90254	-0.56637	0.0964	2.17117	0.11274	2.10711	0.08925	-0.07668	0.1
								3.55398	0.90271	-0.56517	0.09646	2.18719	0.11261	2.12312	0.08925	-0.07628	0.1
								3.569	0.90287	-0.56396	0.09652	2.189	0.11259	2.13914	0.08925	-0.07588	0.1
								3.58402	0.90304	-0.56276	0.09659	2.2032	0.11248	2.15516	0.08925	-0.07548	0.1
								3.59905	0.90321	-0.56156	0.09665	2.21922	0.11236	2.17117	0.08925	-0.07508	0.1
								3.61407	0.90337	-0.56036	0.09671	2.23524	0.11223	2.18719	0.08925	-0.075	0.1
								3.62909	0.90354	-0.55916	0.09677	2.25125	0.11211	2.2032	0.08925	-0.07467	0.1
								3.64411	0.9037	-0.55796	0.09684	2.26727	0.11199	2.21922	0.08925	-0.07427	0.1
								3.65913	0.90387	-0.55676	0.0969	2.28328	0.11186	2.23524	0.08925	-0.07387	0.1
								3.67415	0.90403	-0.55556	0.09697	2.289	0.11182	2.25125	0.08925	-0.07347	0.1
								3.68917	0.90419	-0.55435	0.09703	2.2993	0.11174	2.26727	0.08925	-0.07307	0.1
								3.70419	0.90435	-0.55315	0.0971	2.31532	0.11162	2.28328	0.08925	-0.07267	0.1
								3.71921	0.9045	-0.55195	0.09716	2.33133	0.1115	2.2993	0.08925	-0.07227	0.1
								3.73423	0.90466	-0.55075	0.09723	2.34735	0.11137	2.31532	0.08925	-0.07187	0.1
								3.74926	0.90482	-0.54955	0.09729	2.36336	0.11125	2.33133	0.08925	-0.07147	0.1
								3.76428	0.90497	-0.549	0.09732	2.37938	0.11113	2.34735	0.08925	-0.07107	0.1
								3.7793	0.90513	-0.54835	0.09736	2.389	0.11106	2.36336	0.08925	-0.07067	0.1
								3.79432	0.90528	-0.54715	0.09743	2.3954	0.11101	2.37938	0.08925	-0.07027	0.1
								3.80934	0.90543	-0.54595	0.09749	2.41141	0.11089	2.3954	0.08925	-0.06987	0.1
								3.82436	0.90558	-0.54474	0.09756	2.42743	0.11077	2.41141	0.08925	-0.06947	0.1
								3.83938	0.90573	-0.54354	0.09763	2.44344	0.11065	2.42743	0.08925	-0.06907	0.1
								3.8544	0.90588	-0.54234	0.0977	2.45946	0.11054	2.44344	0.08925	-0.06867	0.10001
								3.86942	0.90603	-0.54114	0.09777	2.47548	0.11042	2.45946	0.08925	-0.06827	0.10001
								3.88444	0.90618	-0.53994	0.09784	2.489	0.11032	2.47548	0.08925	-0.06787	0.10001
								3.89947	0.90632	-0.53874	0.09791	2.49149	0.1103	2.49149	0.08925	-0.06747	0.10001
								3.91449	0.90647	-0.53754	0.09798	2.50751	0.11018	2.50751	0.08925	-0.06707	0.10001
								3.92951	0.90661	-0.53634	0.09805	2.52352	0.11007	2.52352	0.08925	-0.06667	0.10001
								3.94453	0.90676	-0.53514	0.09812	2.53954	0.10995	2.53954	0.08925	-0.06627	0.10001
								3.95955	0.9069	-0.53393	0.09819	2.55556	0.10984	2.55556	0.08925	-0.06587	0.10001
								3.97457	0.90704	-0.53273	0.09826	2.57157	0.10972	2.57157	0.08925	-0.06547	0.10002
								3.98959	0.90718	-0.53153	0.09833	2.58759	0.10961	2.58759	0.08925	-0.06507	0.10002
								4.00461	0.90732	-0.53033	0.0984	2.589	0.1096	2.6036	0.08925	-0.065	0.10002
								4.01963	0.90746	-0.52913	0.09848	2.6036	0.10949	2.61962	0.08925	-0.06466	0.10002
								4.03465	0.9076	-0.529	0.09849	2.61962	0.10938	2.63564	0.08925	-0.06426	0.10002
								4.04968	0.90773	-0.52793	0.09855	2.63564	0.10926	2.65165	0.08925	-0.06386	0.10003
								4.0647	0.90787	-0.52673	0.09862	2.65165	0.10915	2.66767	0.08925	-0.06346	0.10003
								4.07972	0.908	-0.52553	0.0987	2.66767	0.10904	2.68368	0.08925	-0.06306	0.10004
								4.09474	0.90814	-0.52432	0.09877	2.68368	0.10893	2.6997	0.08925	-0.06266	0.10004
								4.10976	0.90827	-0.52312	0.09885	2.689	0.10889	2.71572	0.08925	-0.06226	0.10005
								4.12478	0.9084	-0.52192	0.09892	2.6997	0.10881	2.73173	0.08925	-0.06186	0.10005
								4.1398	0.90854	-0.52072	0.099	2.71572	0.1087	2.74775	0.08925	-0.06146	0.10006
								4.15482	0.90867	-0.51952	0.09908	2.73173	0.10859	2.76376	0.08925	-0.06106	0.10007
								4.16984	0.9088	-0.51832	0.09915	2.74775	0.10848	2.77978	0.08925	-0.06066	0.10008
								4.18486	0.90893	-0.51712	0.09923	2.76376	0.10837	2.7958	0.08925	-0.06026	0.10009
								4.19989	0.90905	-0.51592	0.09931	2.77978	0.10826	2.81181	0.08925	-0.05986	0.1001
								4.21491	0.90918	-0.51471	0.09938	2.789	0.1082	2.82783	0.08925	-0.05946	0.10011
								4.22993	0.90931	-0.51351	0.09946	2.7958	0.10815	2.84384	0.08925	-0.05906	0.10012
								4.24495	0.90943	-0.51231	0.09954	2.81181	0.10804	2.85986	0.08925	-0.05866	0.10014
								4.25997	0.90956	-0.51111	0.09962	2.82783	0.10793	2.87588	0.08925	-0.05826	0.10016
								4.27499	0.90968	-0.50991	0.0997	2.84384	0.10783	2.89189	0.08925	-0.05786	0.10018
								4.29001	0.90981	-0.509	0.09976	2.85986	0.10772	2.90791	0.08925	-0.05746	0.1002
								4.30503	0.90993	-0.50871	0.09978	2.87588	0.10761	2.92392	0.08925	-0.05706	0.10022
								4.32005	0.91005	-0.50751	0.09986	2.889	0.10752	2.93994	0.08925	-0.05666	0.10025
								4.33508	0.91017	-0.50631	0.09994	2.89189	0.10751	2.95596	0.08925	-0.05626	0.10028
								4.3501	0.91029	-0.50511	0.10002	2.90791	0.1074	2.97197	0.08925	-0.05586	0.10031
								4.36512	0.91041	-0.5039	0.10011	2.92392	0.10729	2.98799	0.08925	-0.05546	0.10035
								4.38014	0.91053	-0.5027	0.10019	2.93994	0.10719	3.004	0.08925	-0.05506	0.10039
								4.39516	0.91064	-0.5015	0.10027	2.95596	0.10708	3.02002	0.08925	-0.055	0.1004
								4.41018	0.91076	-0.5003	0.10036	2.97197	0.10698	3.03604	0.08925	-0.05465	0.10043
								4.4252	0.91088	-0.4991	0.10044	2.98799	0.10687	3.05205	0.08925	-0.05425	0.10048
								4.44022	0.91099	-0.4979	0.10052	2.989	0.10687	3.06807	0.08925	-0.05385	0.10054
								4.45524	0.91111	-0.4967	0.10061	3.004	0.10677	3.08408	0.08925	-0.05345	0.1006
								4.47026	0.91122	-0.4955	0.10069	3.02002	0.10666	3.1001	0.08925	-0.05305	0.10067
								4.48529	0.91133	-0.49429	0.10078	3.03604	0.10656	3.11612	0.08925	-0.05265	0.10075
								4.50031	0.91145	-0.49309	0.10087	3.05205	0.10646	3.13213	0.08925	-0.05225	0.10083
								4.51533	0.91156	-0.49189	0.10095	3.06807	0.10636	3.14815	0.08925	-0.05185	0.10092
								4.53035	0.91167	-0.49069	0.10104	3.08408	0.10625	3.16416	0.08925	-0.05145	0.10102
								4.54537	0.91178	-0.48949	0.10113	3.1001	0.10615	3.18018	0.08925	-0.05105	0.10113
								4.56039	0.91189	-0.489	0.10116	3.11612	0.10605	3.1962	0.08925	-0.05065	0.10125
								4.57541	0.912	-0.48829	0.10122	3.13213	0.10595	3.21221	0.08925	-0.05025	0.10139
								4.59043	0.91211	-0.48709	0.10131	3.14815	0.10585	3.22823	0.08925	-0.05	0.10148
								4.60545	0.91221	-0.48589	0.10139	3.16416	0.10575	3.24424	0.08925	-0.04985	0.10154
								4.62047	0.91232	-0.48468	0.10148	3.18018	0.10565	3.26026	0.08925	-0.04945	0.1017
								4.6355	0.91242	-0.48348	0.10157	3.189	0.10559	3.27628	0.08925	-0.04905	0.10188
								4.65052	0.91253	-0.48228	0.10167	3.1962	0.10555	3.29229	0.08925	-0.04865	0.10207
								4.66554	0.91263	-0.48108	0.10176	3.21221	0.10545	3.30831	0.08925	-0.04825	0.10228
								4.68056	0.91274	-0.47988	0.10185	3.22823	0.10535	3.32432	0.08925	-0.04785	0.10251
								4.69558	0.91284	-0.47868	0.10194	3.24424	0.10525	3.34034	0.08925	-0.04745	0.10277
								4.7106	0.91294	-0.47748	0.10203	3.26026	0.10516	3.35636	0.08925	-0.04705	0.10304
								4.72562	0.91305	-0.47628	0.10213	3.27628	0.10506	3.37237	0.08925	-0.04665	0.10334
								4.74064	0.91315	-0.47508	0.10222	3.29229	0.10496	3.38839	0.08925	-0.04625	0.10367
								4.75566	0.91325	-0.47387	0.10232	3.30831	0.10486	3.4044	0.08925	-0.04585	0.10403
								4.77068	0.91335	-0.47267	0.10241	3.32432	0.10477	3.42042	0.08925	-0.04545	0.10442
								4.78571	0.91345	-0.47147	0.10251	3.34034	0.10467	3.43644	0.08925	-0.04505	0.10484
								4.80073	0.91354	-0.47027	0.1026	3.35636	0.10458	3.45245	0.08925	-0.045	0.10489
								4.81575	0.91364	-0.46907	0.1027	3.37237	0.10448	3.46847	0.08925	-0.04464	0.10529
								4.83077	0.91374	-0.469	0.1027	3.38839	0.10439	3.48448	0.08925	-0.04424	0.10579
								4.84579	0.91384	-0.46787	0.1028	3.389	0.10438	3.5005	0.08925	-0.04384	0.10633
								4.86081	0.91393	-0.46667	0.10289	3.4044	0.10429	3.51652	0.08925	-0.04344	0.10691
								4.87583	0.91403	-0.46547	0.10299	3.42042	0.1042	3.53253	0.08925	-0.04304	0.10754
								4.89085	0.91412	-0.46426	0.10309	3.43644	0.1041	3.54855	0.08925	-0.04264	0.10822
								4.90587	0.91421	-0.46306	0.10319	3.45245	0.10401	3.56456	0.08925	-0.04224	0.10895
								4.92089	0.91431	-0.46186	0.10329	3.46847	0.10392	3.58058	0.08925	-0.04184	0.10974
								4.93592	0.9144	-0.46066	0.10339	3.48448	0.10382	3.5966	0.08925	-0.04144	0.11059
								4.95094	0.91449	-0.45946	0.10349	3.5005	0.10373	3.61261	0.08925	-0.04104	0.11151
								4.96596	0.91458	-0.45826	0.10359	3.51652	0.10364	3.62863	0.08925	-0.04064	0.1125
								4.98098	0.91468	-0.45706	0.1037	3.53253	0.10355	3.64464	0.08925	-0.04024	0.11356
								4.996	0.91477	-0.45586	0.1038	3.54855	0.10345	3.66066	0.08925	-0.04	0.11423
								5.01102	0.91486	-0.45465	0.1039	3.56456	0.10336	3.67668	0.08925	-0.03984	0.1147
								5.02604	0.91494	-0.45345	0.10401	3.58058	0.10327	3.69269	0.08925	-0.03944	0.11592
								5.04106	0.91503	-0.45225	0.10411	3.589	0.10322	3.70871	0.08925	-0.03904	0.11723
								5.05608	0.91512	-0.45105	0.10422	3.5966	0.10318	3.72472	0.08925	-0.03864	0.11863
								5.07111	0.91521	-0.44985	0.10432	3.61261	0.10309	3.74074	0.08925	-0.03824	0.12013
								5.08613	0.9153	-0.449	0.1044	3.62863	0.103	3.75676	0.08925	-0.03784	0.12174
								5.10115	0.91538	-0.44865	0.10443	3.64464	0.10291	3.77277	0.08925	-0.03744	0.12345
								5.11617	0.91547	-0.44745	0.10454	3.66066	0.10282	3.78879	0.08925	-0.03704	0.12528
								5.13119	0.91555	-0.44625	0.10464	3.67668	0.10273	3.8048	0.08925	-0.03664	0.12723
								5.14621	0.91564	-0.44505	0.10475	3.69269	0.10265	3.82082	0.08925	-0.03624	0.1293
								5.16123	0.91572	-0.44384	0.10486	3.70871	0.10256	3.83684	0.08925	-0.03584	0.13151
								5.17625	0.9158	-0.44264	0.10497	3.72472	0.10247	3.85285	0.08925	-0.03544	0.13385
								5.19127	0.91589	-0.44144	0.10508	3.74074	0.10238	3.86887	0.08925	-0.03504	0.13634
								5.20629	0.91597	-0.44024	0.10519	3.75676	0.1023	3.88488	0.08925	-0.035	0.13657
								5.22132	0.91605	-0.43904	0.1053	3.77277	0.10221	3.9009	0.08925	-0.03463	0.13898
								5.23634	0.91613	-0.43784	0.10541	3.78879	0.10212	3.91692	0.08925	-0.03423	0.14178
								5.25136	0.91621	-0.43664	0.10553	3.789	0.10212	3.93293	0.08925	-0.03383	0.14475
								5.26638	0.91629	-0.43544	0.10564	3.8048	0.10204	3.94895	0.08925	-0.03343	0.14789
								5.2814	0.91637	-0.43423	0.10575	3.82082	0.10195	3.96496	0.08925	-0.03303	0.1512
								5.29642	0.91645	-0.43303	0.10587	3.83684	0.10186	3.98098	0.08925	-0.03263	0.15471
								5.31144	0.91653	-0.43183	0.10598	3.85285	0.10178	3.997	0.08925	-0.03223	0.1584
								5.32646	0.91661	-0.43063	0.1061	3.86887	0.10169	4.01301	0.08925	-0.03183	0.16229
								5.34148	0.91669	-0.42943	0.10622	3.88488	0.10161	4.02903	0.08925	-0.03143	0.16639
								5.3565	0.91676	-0.429	0.10626	3.9009	0.10153	4.04505	0.08925	-0.03103	0.17071
								5.37153	0.91684	-0.42823	0.10633	3.91692	0.10144	4.06106	0.08925	-0.03063	0.17524
								5.38655	0.91692	-0.42703	0.10645	3.93293	0.10136	4.07708	0.08925	-0.03023	0.18
								5.40157	0.91699	-0.42583	0.10657	3.94895	0.10128	4.09309	0.08925	-0.03	0.18284
								5.41659	0.91707	-0.42462	0.10669	3.96496	0.10119	4.10911	0.08925	-0.02983	0.18499
								5.43161	0.91714	-0.42342	0.10681	3.98098	0.10111	4.12513	0.08925	-0.02943	0.19022
								5.44663	0.91722	-0.42222	0.10693	3.989	0.10107	4.14114	0.08925	-0.02903	0.19569
								5.46165	0.91729	-0.42102	0.10705	3.997	0.10103	4.15716	0.08925	-0.02863	0.20142
								5.47667	0.91736	-0.41982	0.10717	4.01301	0.10095	4.17317	0.08925	-0.02823	0.2074
								5.49169	0.91744	-0.41862	0.10729	4.02903	0.10086	4.18919	0.08925	-0.02783	0.21364
								5.50671	0.91751	-0.41742	0.10742	4.04505	0.10078	4.20521	0.08925	-0.02743	0.22014
								5.52174	0.91758	-0.41622	0.10754	4.06106	0.1007	4.22122	0.08925	-0.02703	0.22692
								5.53676	0.91765	-0.41502	0.10767	4.07708	0.10062	4.23724	0.08925	-0.02663	0.23397
								5.55178	0.91772	-0.41381	0.10779	4.09309	0.10054	4.25325	0.08925	-0.02623	0.2413
								5.5668	0.91779	-0.41261	0.10792	4.10911	0.10046	4.26927	0.08925	-0.02583	0.24891
								5.58182	0.91786	-0.41141	0.10804	4.12513	0.10038	4.28529	0.08925	-0.02543	0.25681
								5.59684	0.91793	-0.41021	0.10817	4.14114	0.1003	4.3013	0.08925	-0.02503	0.26498
								5.61186	0.918	-0.40901	0.1083	4.15716	0.10022	4.31732	0.08925	-0.025	0.26551
								5.62688	0.91807	-0.409	0.1083	4.17317	0.10014	4.33333	0.08925	-0.02462	0.27345
								5.6419	0.91814	-0.40781	0.10843	4.189	0.10006	4.34935	0.08925	-0.02422	0.2822
								5.65692	0.9182	-0.40661	0.10856	4.18919	0.10006	4.36537	0.08925	-0.02382	0.29125
								5.67195	0.91827	-0.40541	0.10869	4.20521	0.09998	4.38138	0.08925	-0.02342	0.30057
								5.68697	0.91834	-0.4042	0.10882	4.22122	0.09991	4.3974	0.08925	-0.02302	0.31019
								5.70199	0.9184	-0.403	0.10895	4.23724	0.09983	4.41341	0.08925	-0.02262	0.32008
								5.71701	0.91847	-0.4018	0.10908	4.25325	0.09975	4.42943	0.08925	-0.02222	0.33026
								5.73203	0.91854	-0.4006	0.10922	4.26927	0.09967	4.44545	0.08925	-0.02182	0.34071
								5.74705	0.9186	-0.3994	0.10935	4.28529	0.0996	4.46146	0.08925	-0.02142	0.35144
								5.76207	0.91866	-0.3982	0.10949	4.3013	0.09952	4.47748	0.08925	-0.02102	0.36243
								5.77709	0.91873	-0.397	0.10962	4.31732	0.09944	4.49349	0.08925	-0.02062	0.37368
								5.79211	0.91879	-0.3958	0.10976	4.33333	0.09937	4.50951	0.08925	-0.02022	0.38519
								5.80714	0.91886	-0.39459	0.1099	4.34935	0.09929	4.52553	0.08925	-0.02	0.39162
								5.82216	0.91892	-0.39339	0.11003	4.36537	0.09922	4.54154	0.08925	-0.01982	0.39694
								5.83718	0.91898	-0.39219	0.11017	4.38138	0.09914	4.55756	0.08925	-0.01942	0.40892
								5.8522	0.91904	-0.39099	0.11031	4.389	0.09911	4.57357	0.08925	-0.01902	0.42113
								5.86722	0.9191	-0.38979	0.11045	4.3974	0.09907	4.58959	0.08925	-0.01862	0.43355
								5.88224	0.91917	-0.389	0.11055	4.41341	0.09899	4.60561	0.08925	-0.01822	0.44617
								5.89726	0.91923	-0.38859	0.11059	4.42943	0.09892	4.62162	0.08925	-0.01782	0.45899
								5.91228	0.91929	-0.38739	0.11074	4.44545	0.09884	4.63764	0.08925	-0.01742	0.47197
								5.9273	0.91935	-0.38619	0.11088	4.46146	0.09877	4.65365	0.08925	-0.01702	0.48512
								5.94232	0.91941	-0.38498	0.11102	4.47748	0.0987	4.66967	0.08925	-0.01662	0.49841
								5.95735	0.91947	-0.38378	0.11117	4.49349	0.09862	4.68569	0.08925	-0.01622	0.51182
								5.97237	0.91952	-0.38258	0.11131	4.50951	0.09855	4.7017	0.08925	-0.01582	0.52534
								5.98739	0.91958	-0.38138	0.11146	4.52553	0.09848	4.71772	0.08925	-0.01542	0.53896
								6.00241	0.91964	-0.38018	0.1116	4.54154	0.0984	4.73373	0.08925	-0.01502	0.55264
								6.01743	0.9197	-0.37898	0.11175	4.55756	0.09833	4.74975	0.08925	-0.015	0.55316
								6.03245	0.91976	-0.37778	0.1119	4.57357	0.09826	4.76577	0.08925	-0.01461	0.56638
								6.04747	0.91981	-0.37658	0.11205	4.589	0.09819	4.78178	0.08925	-0.01421	0.58014
								6.06249	0.91987	-0.37538	0.1122	4.58959	0.09819	4.7978	0.08925	-0.01381	0.59392
								6.07751	0.91993	-0.37417	0.11235	4.60561	0.09812	4.81381	0.08925	-0.01341	0.60768
								6.09253	0.91998	-0.37297	0.1125	4.62162	0.09805	4.82983	0.08925	-0.01301	0.6214
								6.10756	0.92004	-0.37177	0.11266	4.63764	0.09798	4.84585	0.08925	-0.01261	0.63506
								6.12258	0.92009	-0.37057	0.11281	4.65365	0.09791	4.86186	0.08925	-0.01221	0.64864
								6.1376	0.92015	-0.36937	0.11296	4.66967	0.09783	4.87788	0.08925	-0.01181	0.66211
								6.15262	0.9202	-0.369	0.11301	4.68569	0.09776	4.89389	0.08925	-0.01141	0.67544
								6.16764	0.92026	-0.36817	0.11312	4.7017	0.0977	4.90991	0.08925	-0.01101	0.68862
								6.18266	0.92031	-0.36697	0.11328	4.71772	0.09763	4.92593	0.08925	-0.01061	0.70161
								6.19768	0.92036	-0.36577	0.11343	4.73373	0.09756	4.94194	0.08925	-0.01021	0.7144
								6.2127	0.92042	-0.36456	0.11359	4.74975	0.09749	4.95796	0.08925	-0.01	0.72102
								6.22772	0.92047	-0.36336	0.11375	4.76577	0.09742	4.97397	0.08925	-0.00981	0.72695
								6.24274	0.92052	-0.36216	0.11391	4.78178	0.09735	4.98999	0.08925	-0.00941	0.73924
								6.25777	0.92057	-0.36096	0.11407	4.789	0.09732	5.00601	0.08925	-0.00901	0.75125
								6.27279	0.92062	-0.35976	0.11423	4.7978	0.09728	5.02202	0.08925	-0.00861	0.76295
								6.28781	0.92067	-0.35856	0.11439	4.81381	0.09721	5.03804	0.08925	-0.00821	0.77432
								6.30283	0.92073	-0.35736	0.11456	4.82983	0.09715	5.05405	0.08925	-0.00781	0.78533
								6.31785	0.92078	-0.35616	0.11472	4.84585	0.09708	5.07007	0.08925	-0.00741	0.79595
								6.33287	0.92083	-0.35495	0.11489	4.86186	0.09701	5.08609	0.08925	-0.00701	0.80618
								6.34789	0.92088	-0.35375	0.11505	4.87788	0.09694	5.1021	0.08925	-0.00661	0.81597
								6.36291	0.92093	-0.35255	0.11522	4.89389	0.09688	5.11812	0.08925	-0.00621	0.82532
								6.37793	0.92098	-0.35135	0.11539	4.90991	0.09681	5.13413	0.08925	-0.00581	0.8342
								6.39295	0.92102	-0.35015	0.11556	4.92593	0.09675	5.15015	0.08925	-0.00541	0.84259
								6.40798	0.92107	-0.349	0.11572	4.94194	0.09668	5.16617	0.08925	-0.00501	0.85046
								6.423	0.92112	-0.34895	0.11573	4.95796	0.09661	5.18218	0.08925	-0.005	0.85056
								6.43802	0.92117	-0.34775	0.1159	4.97397	0.09655	5.1982	0.08925	-0.0046	0.85781
								6.45304	0.92122	-0.34655	0.11607	4.989	0.09649	5.21421	0.08925	-0.0042	0.86462
								6.46806	0.92126	-0.34535	0.11624	4.98999	0.09648	5.23023	0.08925	-0.0038	0.87087
								6.48308	0.92131	-0.34414	0.11642	5.00601	0.09642	5.24625	0.08925	-0.0034	0.87654
								6.4981	0.92136	-0.34294	0.11659	5.02202	0.09635	5.26226	0.08925	-0.003	0.88162
								6.51312	0.9214	-0.34174	0.11677	5.03804	0.09629	5.27828	0.08925	-0.0026	0.8861
								6.52814	0.92145	-0.34054	0.11695	5.05405	0.09623	5.29429	0.08925	-0.0022	0.88997
								6.54317	0.9215	-0.33934	0.11712	5.07007	0.09616	5.31031	0.08925	-0.0018	0.89322
								6.55819	0.92154	-0.33814	0.1173	5.08609	0.0961	5.32633	0.08925	-0.0014	0.89585
								6.57321	0.92159	-0.33694	0.11748	5.1021	0.09603	5.34234	0.08925	-0.001	0.89783
								6.58823	0.92163	-0.33574	0.11766	5.11812	0.09597	5.35836	0.08925	-0.000600601	0.89918
								6.60325	0.92168	-0.33453	0.11785	5.13413	0.09591	5.37437	0.08925	-0.0002002	0.89989
								6.61827	0.92172	-0.33333	0.11803	5.15015	0.09585	5.39039	0.08925	0	0.9
								6.63329	0.92176	-0.33213	0.11821	5.16617	0.09578	5.40641	0.08925	0.0002002	0.89995
								6.64831	0.92181	-0.33093	0.1184	5.18218	0.09572	5.42242	0.08925	0.000600601	0.89937
								6.66333	0.92185	-0.32973	0.11858	5.189	0.09569	5.43844	0.08925	0.001	0.89814
								6.67835	0.92189	-0.329	0.1187	5.1982	0.09566	5.45445	0.08925	0.0014	0.89628
								6.69338	0.92194	-0.32853	0.11877	5.21421	0.0956	5.47047	0.08925	0.0018	0.89377
								6.7084	0.92198	-0.32733	0.11896	5.23023	0.09554	5.48649	0.08925	0.0022	0.89064
								6.72342	0.92202	-0.32613	0.11915	5.24625	0.09547	5.5025	0.08925	0.0026	0.88689
								6.73844	0.92206	-0.32492	0.11934	5.26226	0.09541	5.51852	0.08925	0.003	0.88252
								6.75346	0.92211	-0.32372	0.11953	5.27828	0.09535	5.53453	0.08925	0.0034	0.87756
								6.76848	0.92215	-0.32252	0.11972	5.29429	0.09529	5.55055	0.08925	0.0038	0.872
								6.7835	0.92219	-0.32132	0.11992	5.31031	0.09523	5.56657	0.08925	0.0042	0.86586
								6.79852	0.92223	-0.32012	0.12011	5.32633	0.09517	5.58258	0.08925	0.0046	0.85916
								6.81354	0.92227	-0.31892	0.12031	5.34234	0.09511	5.5986	0.08925	0.005	0.852
								6.82856	0.92231	-0.31772	0.1205	5.35836	0.09505	5.61461	0.08925	0.00501	0.85191
								6.84359	0.92235	-0.31652	0.1207	5.37437	0.09499	5.63063	0.08925	0.00541	0.84413
								6.85861	0.92239	-0.31532	0.1209	5.389	0.09494	5.64665	0.08925	0.00581	0.83584
								6.87363	0.92243	-0.31411	0.1211	5.39039	0.09493	5.66266	0.08925	0.00621	0.82705
								6.88865	0.92247	-0.31291	0.1213	5.40641	0.09487	5.67868	0.08925	0.00661	0.8178
								6.90367	0.92251	-0.31171	0.12151	5.42242	0.09481	5.69469	0.08925	0.00701	0.80808
								6.91869	0.92255	-0.31051	0.12171	5.43844	0.09476	5.71071	0.08925	0.00741	0.79794
								6.93371	0.92259	-0.30931	0.12192	5.45445	0.0947	5.72673	0.08925	0.00781	0.78739
								6.94873	0.92262	-0.309	0.12197	5.47047	0.09464	5.74274	0.08925	0.00821	0.77645
								6.96375	0.92266	-0.30811	0.12212	5.48649	0.09458	5.75876	0.08925	0.00861	0.76515
								6.97877	0.9227	-0.30691	0.12233	5.5025	0.09452	5.77477	0.08925	0.00901	0.75351
								6.9938	0.92274	-0.30571	0.12254	5.51852	0.09447	5.79079	0.08925	0.00941	0.74156
								7.00882	0.92278	-0.3045	0.12275	5.53453	0.09441	5.80681	0.08925	0.00981	0.72932
								7.02384	0.92281	-0.3033	0.12296	5.55055	0.09435	5.82282	0.08925	0.01	0.72341
								7.03886	0.92285	-0.3021	0.12317	5.56657	0.09429	5.83884	0.08925	0.01021	0.71682
								7.05388	0.92289	-0.3009	0.12338	5.58258	0.09424	5.85485	0.08925	0.01061	0.70407
								7.0689	0.92292	-0.2997	0.1236	5.589	0.09421	5.87087	0.08925	0.01101	0.69112
								7.08392	0.92296	-0.299	0.12372	5.5986	0.09418	5.88689	0.08925	0.01141	0.67797
								7.09894	0.92299	-0.2985	0.12381	5.61461	0.09412	5.9029	0.08925	0.01181	0.66467
								7.11396	0.92303	-0.2973	0.12403	5.63063	0.09407	5.91892	0.08925	0.01221	0.65122
								7.12898	0.92307	-0.2961	0.12425	5.64665	0.09401	5.93493	0.08925	0.01261	0.63766
								7.14401	0.9231	-0.29489	0.12447	5.66266	0.09396	5.95095	0.08925	0.01301	0.62401
								7.15903	0.92314	-0.29369	0.12469	5.67868	0.0939	5.96697	0.08925	0.01341	0.6103
								7.17405	0.92317	-0.29249	0.12491	5.69469	0.09385	5.98298	0.08925	0.01381	0.59655
								7.18907	0.9232	-0.29129	0.12513	5.71071	0.09379	5.999	0.08925	0.01421	0.58278
								7.20409	0.92324	-0.29009	0.12536	5.72673	0.09374	6.01502	0.08925	0.01461	0.56901
								7.21911	0.92327	-0.289	0.12556	5.74274	0.09368	6.03103	0.08925	0.015	0.55578
								7.23413	0.92331	-0.28889	0.12558	5.75876	0.09363	6.04705	0.08925	0.01502	0.55526
								7.24915	0.92334	-0.28769	0.12581	5.77477	0.09357	6.06306	0.08925	0.01542	0.54157
								7.26417	0.92337	-0.28649	0.12604	5.789	0.09353	6.07908	0.08925	0.01582	0.52794
								7.2792	0.92341	-0.28529	0.12627	5.79079	0.09352	6.0951	0.08925	0.01622	0.5144
								7.29422	0.92344	-0.28408	0.1265	5.80681	0.09347	6.11111	0.08925	0.01662	0.50096
								7.30924	0.92347	-0.28288	0.12673	5.82282	0.09341	6.12713	0.08925	0.01702	0.48765
								7.32426	0.9235	-0.28168	0.12696	5.83884	0.09336	6.14314	0.08925	0.01742	0.47447
								7.33928	0.92354	-0.28048	0.1272	5.85485	0.09331	6.15916	0.08925	0.01782	0.46145
								7.3543	0.92357	-0.27928	0.12743	5.87087	0.09325	6.17518	0.08925	0.01822	0.44861
								7.36932	0.9236	-0.279	0.12749	5.88689	0.0932	6.19119	0.08925	0.01862	0.43595
								7.38434	0.92363	-0.27808	0.12767	5.9029	0.09315	6.20721	0.08925	0.01902	0.42349
								7.39936	0.92366	-0.27688	0.12791	5.91892	0.0931	6.22322	0.08925	0.01942	0.41124
								7.41438	0.9237	-0.27568	0.12815	5.93493	0.09304	6.23924	0.08925	0.01982	0.39921
								7.42941	0.92373	-0.27447	0.12839	5.95095	0.09299	6.25526	0.08925	0.02	0.39387
								7.44443	0.92376	-0.27327	0.12863	5.96697	0.09294	6.27127	0.08925	0.02022	0.38742
								7.45945	0.92379	-0.27207	0.12888	5.98298	0.09289	6.28729	0.08925	0.02062	0.37586
								7.47447	0.92382	-0.27087	0.12912	5.989	0.09287	6.3033	0.08925	0.02102	0.36456
								7.48949	0.92385	-0.26967	0.12937	5.999	0.09284	6.31932	0.08925	0.02142	0.35352
								7.50451	0.92388	-0.269	0.12951	6.01502	0.09279	6.33534	0.08925	0.02182	0.34274
								7.51953	0.92391	-0.26847	0.12962	6.03103	0.09273	6.35135	0.08925	0.02222	0.33224
								7.53455	0.92394	-0.26727	0.12987	6.04705	0.09268	6.36737	0.08925	0.02262	0.32201
								7.54957	0.92397	-0.26607	0.13012	6.06306	0.09263	6.38338	0.08925	0.02302	0.31206
								7.56459	0.924	-0.26486	0.13037	6.07908	0.09258	6.3994	0.08925	0.02342	0.30239
								7.57962	0.92403	-0.26366	0.13063	6.0951	0.09253	6.41542	0.08925	0.02382	0.29301
								7.59464	0.92405	-0.26246	0.13088	6.11111	0.09248	6.43143	0.08925	0.02422	0.28391
								7.60966	0.92408	-0.26126	0.13114	6.12713	0.09243	6.44745	0.08925	0.02462	0.2751
								7.62468	0.92411	-0.26006	0.1314	6.14314	0.09238	6.46346	0.08925	0.025	0.2671
								7.6397	0.92414	-0.259	0.13163	6.15916	0.09233	6.47948	0.08925	0.02503	0.26658
								7.65472	0.92417	-0.25886	0.13166	6.17518	0.09228	6.4955	0.08925	0.02543	0.25835
								7.66974	0.9242	-0.25766	0.13192	6.19119	0.09224	6.51151	0.08925	0.02583	0.2504
								7.68476	0.92422	-0.25646	0.13218	6.20721	0.09219	6.52753	0.08925	0.02623	0.24273
								7.69978	0.92425	-0.25526	0.13245	6.22322	0.09214	6.54354	0.08925	0.02663	0.23535
								7.7148	0.92428	-0.25405	0.13271	6.23924	0.09209	6.55956	0.08925	0.02703	0.22825
								7.72983	0.92431	-0.25285	0.13298	6.25526	0.09204	6.57558	0.08925	0.02743	0.22142
								7.74485	0.92433	-0.25165	0.13325	6.27127	0.09199	6.59159	0.08925	0.02783	0.21486
								7.75987	0.92436	-0.25045	0.13352	6.28729	0.09194	6.60761	0.08925	0.02823	0.20857
								7.77489	0.92439	-0.24925	0.13379	6.3033	0.0919	6.62362	0.08925	0.02863	0.20254
								7.78991	0.92441	-0.249	0.13385	6.31932	0.09185	6.63964	0.08925	0.02903	0.19677
								7.80493	0.92444	-0.24805	0.13406	6.33534	0.0918	6.65566	0.08925	0.02943	0.19124
								7.81995	0.92447	-0.24685	0.13434	6.35135	0.09175	6.67167	0.08925	0.02983	0.18597
								7.83497	0.92449	-0.24565	0.13462	6.36737	0.09171	6.68769	0.08925	0.03	0.1838
								7.84999	0.92452	-0.24444	0.13489	6.38338	0.09166	6.7037	0.08925	0.03023	0.18093
								7.86502	0.92454	-0.24324	0.13517	6.3994	0.09161	6.71972	0.08925	0.03063	0.17613
								7.88004	0.92457	-0.24204	0.13545	6.41542	0.09157	6.73574	0.08925	0.03103	0.17156
								7.89506	0.92459	-0.24084	0.13574	6.43143	0.09152	6.75175	0.08925	0.03143	0.1672
								7.91008	0.92462	-0.23964	0.13602	6.44745	0.09147	6.76777	0.08925	0.03183	0.16306
								7.9251	0.92464	-0.239	0.13617	6.46346	0.09143	6.78378	0.08925	0.03223	0.15913
								7.94012	0.92467	-0.23844	0.13631	6.47948	0.09138	6.7998	0.08925	0.03263	0.1554
								7.95514	0.92469	-0.23724	0.1366	6.489	0.09135	6.81582	0.08925	0.03303	0.15186
								7.97016	0.92472	-0.23604	0.13688	6.4955	0.09134	6.83183	0.08925	0.03343	0.14851
								7.98518	0.92474	-0.23483	0.13718	6.51151	0.09129	6.84785	0.08925	0.03383	0.14534
								8.0002	0.92477	-0.23363	0.13747	6.52753	0.09125	6.86386	0.08925	0.03423	0.14234
								8.01523	0.92479	-0.23243	0.13776	6.54354	0.0912	6.87988	0.08925	0.03463	0.13951
								8.03025	0.92481	-0.23123	0.13806	6.55956	0.09116	6.8959	0.08925	0.035	0.13706
								8.04527	0.92484	-0.23003	0.13836	6.57558	0.09111	6.91191	0.08925	0.03504	0.13683
								8.06029	0.92486	-0.229	0.13861	6.59159	0.09107	6.92793	0.08925	0.03544	0.13431
								8.07531	0.92488	-0.22883	0.13866	6.60761	0.09102	6.94394	0.08925	0.03584	0.13194
								8.09033	0.92491	-0.22763	0.13896	6.62362	0.09098	6.95996	0.08925	0.03624	0.12971
								8.10535	0.92493	-0.22643	0.13926	6.63964	0.09093	6.97598	0.08925	0.03664	0.12761
								8.12037	0.92495	-0.22523	0.13956	6.65566	0.09089	6.99199	0.08925	0.03704	0.12564
								8.13539	0.92498	-0.22402	0.13987	6.67167	0.09084	7.00801	0.08925	0.03744	0.12379
								8.15041	0.925	-0.22282	0.14018	6.68769	0.0908	7.02402	0.08925	0.03784	0.12206
								8.16544	0.92502	-0.22162	0.14049	6.7037	0.09076	7.04004	0.08925	0.03824	0.12043
								8.18046	0.92504	-0.22042	0.1408	6.71972	0.09071	7.05606	0.08925	0.03864	0.11891
								8.19548	0.92507	-0.21922	0.14111	6.73574	0.09067	7.07207	0.08925	0.03904	0.11749
								8.2105	0.92509	-0.219	0.14117	6.75175	0.09063	7.08809	0.08925	0.03944	0.11617
								8.22552	0.92511	-0.21802	0.14143	6.76777	0.09059	7.1041	0.08925	0.03984	0.11493
								8.24054	0.92513	-0.21682	0.14174	6.78378	0.09054	7.12012	0.08925	0.04	0.11446
								8.25556	0.92515	-0.21562	0.14206	6.7998	0.0905	7.13614	0.08925	0.04024	0.11377
								8.27058	0.92517	-0.21441	0.14238	6.81582	0.09046	7.15215	0.08925	0.04064	0.1127
								8.2856	0.9252	-0.21321	0.1427	6.83183	0.09042	7.16817	0.08925	0.04104	0.1117
								8.30062	0.92522	-0.21201	0.14303	6.84785	0.09037	7.18418	0.08925	0.04144	0.11076
								8.31565	0.92524	-0.21081	0.14335	6.86386	0.09033	7.2002	0.08925	0.04184	0.1099
								8.33067	0.92526	-0.20961	0.14368	6.87988	0.09029	7.21622	0.08925	0.04224	0.1091
								8.34569	0.92528	-0.209	0.14385	6.8959	0.09025	7.23223	0.08925	0.04264	0.10835
								8.36071	0.9253	-0.20841	0.14401	6.91191	0.09021	7.24825	0.08925	0.04304	0.10766
								8.37573	0.92532	-0.20721	0.14434	6.92793	0.09017	7.26426	0.08925	0.04344	0.10703
								8.39075	0.92534	-0.20601	0.14468	6.94394	0.09012	7.28028	0.08925	0.04384	0.10644
								8.40577	0.92536	-0.2048	0.14501	6.95996	0.09008	7.2963	0.08925	0.04424	0.10589
								8.42079	0.92538	-0.2036	0.14535	6.97598	0.09004	7.31231	0.08925	0.04464	0.10539
								8.43581	0.9254	-0.2024	0.14569	6.989	0.09001	7.32833	0.08925	0.045	0.10497
								8.45083	0.92542	-0.2012	0.14603	6.99199	0.09	7.34434	0.08925	0.04505	0.10492
								8.46586	0.92544	-0.2	0.14637	7.00801	0.08996	7.36036	0.08925	0.04545	0.10449
								8.48088	0.92546	-0.199	0.14666	7.02402	0.08992	7.37638	0.08925	0.04585	0.1041
								8.4959	0.92548	-0.1988	0.14671	7.04004	0.08988	7.39239	0.08925	0.04625	0.10374
								8.51092	0.9255	-0.1976	0.14706	7.05606	0.08984	7.40841	0.08925	0.04665	0.1034
								8.52594	0.92552	-0.1964	0.14741	7.07207	0.0898	7.42442	0.08925	0.04705	0.1031
								8.54096	0.92554	-0.1952	0.14776	7.08809	0.08976	7.44044	0.08925	0.04745	0.10282
								8.55598	0.92556	-0.19399	0.14811	7.1041	0.08972	7.45646	0.08925	0.04785	0.10256
								8.571	0.92558	-0.19279	0.14847	7.12012	0.08968	7.47247	0.08925	0.04825	0.10232
								8.58602	0.92559	-0.19159	0.14882	7.13614	0.08964	7.48849	0.08925	0.04865	0.10211
								8.60105	0.92561	-0.19039	0.14918	7.15215	0.0896	7.5045	0.08925	0.04905	0.10191
								8.61607	0.92563	-0.18919	0.14954	7.16817	0.08956	7.52052	0.08925	0.04945	0.10173
								8.63109	0.92565	-0.189	0.1496	7.18418	0.08953	7.53654	0.08925	0.04985	0.10157
								8.64611	0.92567	-0.18799	0.14991	7.2002	0.08949	7.55255	0.08925	0.05025	0.10142
								8.66113	0.92569	-0.18679	0.15027	7.21622	0.08945	7.56857	0.08925	0.05065	0.10128
								8.67615	0.9257	-0.18559	0.15064	7.23223	0.08941	7.58458	0.08925	0.05105	0.10116
								8.69117	0.92572	-0.18438	0.15101	7.24825	0.08937	7.6006	0.08925	0.05145	0.10104
								8.70619	0.92574	-0.18318	0.15138	7.26426	0.08933	7.61662	0.08925	0.05185	0.10094
								8.72121	0.92576	-0.18198	0.15175	7.28028	0.0893	7.63263	0.08925	0.05225	0.10085
								8.73623	0.92577	-0.18078	0.15213	7.2963	0.08926	7.64865	0.08925	0.05265	0.10076
								8.75126	0.92579	-0.17958	0.1525	7.31231	0.08922	7.66466	0.08925	0.05305	0.10068
								8.76628	0.92581	-0.179	0.15269	7.32833	0.08918	7.68068	0.08925	0.05345	0.10061
								8.7813	0.92583	-0.17838	0.15288	7.34434	0.08915	7.6967	0.08925	0.05385	0.10055
								8.79632	0.92584	-0.17718	0.15326	7.36036	0.08911	7.71271	0.08925	0.05425	0.1005
								8.81134	0.92586	-0.17598	0.15365	7.37638	0.08907	7.72873	0.08925	0.05465	0.10044
								8.82636	0.92588	-0.17477	0.15403	7.39239	0.08903	7.74474	0.08925	0.055	0.1004
								8.84138	0.92589	-0.17357	0.15442	7.40841	0.089	7.76076	0.08925	0.05506	0.1004
								8.8564	0.92591	-0.17237	0.15481	7.42442	0.08896	7.77678	0.08925	0.05546	0.10036
								8.87142	0.92593	-0.17117	0.15521	7.44044	0.08892	7.79279	0.08925	0.05586	0.10032
								8.88644	0.92594	-0.16997	0.1556	7.45646	0.08889	7.80881	0.08925	0.05626	0.10028
								8.90147	0.92596	-0.169	0.15592	7.47247	0.08885	7.82482	0.08925	0.05666	0.10025
								8.91649	0.92598	-0.16877	0.156	7.48849	0.08881	7.84084	0.08925	0.05706	0.10023
								8.93151	0.92599	-0.16757	0.1564	7.489	0.08881	7.85686	0.08925	0.05746	0.1002
								8.94653	0.92601	-0.16637	0.1568	7.5045	0.08878	7.87287	0.08925	0.05786	0.10018
								8.96155	0.92602	-0.16517	0.1572	7.52052	0.08874	7.88889	0.08925	0.05826	0.10016
								8.97657	0.92604	-0.16396	0.15761	7.53654	0.08871	7.9049	0.08925	0.05866	0.10014
								8.99159	0.92605	-0.16276	0.15802	7.55255	0.08867	7.92092	0.08925	0.05906	0.10013
								9.00661	0.92607	-0.16156	0.15843	7.56857	0.08864	7.93694	0.08925	0.05946	0.10011
								9.02163	0.92609	-0.16036	0.15884	7.58458	0.0886	7.95295	0.08925	0.05986	0.1001
								9.03665	0.9261	-0.15916	0.15925	7.6006	0.08857	7.96897	0.08925	0.06026	0.10009
								9.05168	0.92612	-0.159	0.15931	7.61662	0.08853	7.98498	0.08925	0.06066	0.10008
								9.0667	0.92613	-0.15796	0.15967	7.63263	0.0885	8.001	0.08925	0.06106	0.10007
								9.08172	0.92615	-0.15676	0.16009	7.64865	0.08846	8.01702	0.08925	0.06146	0.10006
								9.09674	0.92616	-0.15556	0.16052	7.66466	0.08843	8.03303	0.08925	0.06186	0.10005
								9.11176	0.92618	-0.15435	0.16094	7.68068	0.08839	8.04905	0.08925	0.06226	0.10005
								9.12678	0.92619	-0.15315	0.16137	7.6967	0.08836	8.06507	0.08925	0.06266	0.10004
								9.1418	0.9262	-0.15195	0.1618	7.71271	0.08832	8.08108	0.08925	0.06306	0.10004
								9.15682	0.92622	-0.15075	0.16223	7.72873	0.08829	8.0971	0.08925	0.06346	0.10003
								9.17184	0.92623	-0.14955	0.16266	7.74474	0.08825	8.11311	0.08925	0.06386	0.10003
								9.18686	0.92625	-0.149	0.16286	7.76076	0.08822	8.12913	0.08925	0.06426	0.10003
								9.20189	0.92626	-0.14835	0.1631	7.77678	0.08819	8.14515	0.08925	0.06466	0.10002
								9.21691	0.92628	-0.14715	0.16354	7.79279	0.08815	8.16116	0.08925	0.065	0.10002
								9.23193	0.92629	-0.14595	0.16398	7.80881	0.08812	8.17718	0.08925	0.06507	0.10002
								9.24695	0.9263	-0.14474	0.16443	7.82482	0.08809	8.19319	0.08925	0.06547	0.10002
								9.26197	0.92632	-0.14354	0.16487	7.84084	0.08805	8.20921	0.08925	0.06587	0.10001
								9.27699	0.92633	-0.14234	0.16532	7.85686	0.08802	8.22523	0.08925	0.06627	0.10001
								9.29201	0.92635	-0.14114	0.16578	7.87287	0.08799	8.24124	0.08925	0.06667	0.10001
								9.30703	0.92636	-0.13994	0.16623	7.88889	0.08795	8.25726	0.08925	0.06707	0.10001
								9.32205	0.92637	-0.139	0.16659	7.9049	0.08792	8.27327	0.08925	0.06747	0.10001
								9.33708	0.92639	-0.13874	0.16669	7.92092	0.08789	8.28929	0.08925	0.06787	0.10001
								9.3521	0.9264	-0.13754	0.16715	7.93694	0.08786	8.30531	0.08925	0.06827	0.10001
								9.36712	0.92641	-0.13634	0.16761	7.95295	0.08782	8.32132	0.08925	0.06867	0.10001
								9.38214	0.92643	-0.13514	0.16808	7.96897	0.08779	8.33734	0.08925	0.06907	0.10001
								9.39716	0.92644	-0.13393	0.16854	7.98498	0.08776	8.35335	0.08925	0.06947	0.1
								9.41218	0.92645	-0.13273	0.16901	7.989	0.08775	8.36937	0.08925	0.06987	0.1
								9.4272	0.92647	-0.13153	0.16949	8.001	0.08773	8.38539	0.08925	0.07027	0.1
								9.44222	0.92648	-0.13033	0.16996	8.01702	0.08769	8.4014	0.08925	0.07067	0.1
								9.45724	0.92649	-0.12913	0.17044	8.03303	0.08766	8.41742	0.08925	0.07107	0.1
								9.47226	0.9265	-0.129	0.17049	8.04905	0.08763	8.43343	0.08925	0.07147	0.1
								9.48729	0.92652	-0.12793	0.17092	8.06507	0.0876	8.44945	0.08925	0.07187	0.1
								9.50231	0.92653	-0.12673	0.17141	8.08108	0.08757	8.46547	0.08925	0.07227	0.1
								9.51733	0.92654	-0.12553	0.17189	8.0971	0.08754	8.48148	0.08925	0.07267	0.1
								9.53235	0.92655	-0.12432	0.17238	8.11311	0.08751	8.4975	0.08925	0.07307	0.1
								9.54737	0.92657	-0.12312	0.17287	8.12913	0.08747	8.51351	0.08925	0.07347	0.1
								9.56239	0.92658	-0.12192	0.17337	8.14515	0.08744	8.52953	0.08925	0.07387	0.1
								9.57741	0.92659	-0.12072	0.17387	8.16116	0.08741	8.54555	0.08925	0.07427	0.1
								9.59243	0.9266	-0.11952	0.17437	8.17718	0.08738	8.56156	0.08925	0.07467	0.1
								9.60745	0.92661	-0.119	0.17458	8.19319	0.08735	8.57758	0.08925	0.075	0.1
								9.62247	0.92663	-0.11832	0.17487	8.20921	0.08732	8.59359	0.08925	0.07508	0.1
								9.6375	0.92664	-0.11712	0.17538	8.22523	0.08729	8.60961	0.08925	0.07548	0.1
								9.65252	0.92665	-0.11592	0.17589	8.24124	0.08726	8.62563	0.08925	0.07588	0.1
								9.66754	0.92666	-0.11471	0.1764	8.25726	0.08723	8.64164	0.08925	0.07628	0.1
								9.68256	0.92667	-0.11351	0.17691	8.27327	0.0872	8.65766	0.08925	0.07668	0.1
								9.69758	0.92668	-0.11231	0.17743	8.28929	0.08717	8.67367	0.08925	0.07708	0.1
								9.7126	0.9267	-0.11111	0.17795	8.30531	0.08714	8.68969	0.08925	0.07748	0.1
								9.72762	0.92671	-0.10991	0.17847	8.32132	0.08711	8.70571	0.08925	0.07788	0.1
								9.74264	0.92672	-0.109	0.17887	8.33734	0.08708	8.72172	0.08925	0.07828	0.1
								9.75766	0.92673	-0.10871	0.179	8.35335	0.08705	8.73774	0.08925	0.07868	0.1
								9.77268	0.92674	-0.10751	0.17953	8.36937	0.08702	8.75375	0.08925	0.07908	0.1
								9.78771	0.92675	-0.10631	0.18006	8.38539	0.08699	8.76977	0.08925	0.07948	0.1
								9.80273	0.92676	-0.10511	0.1806	8.4014	0.08696	8.78579	0.08925	0.07988	0.1
								9.81775	0.92677	-0.1039	0.18114	8.41742	0.08693	8.8018	0.08925	0.08028	0.1
								9.83277	0.92678	-0.1027	0.18168	8.43343	0.08691	8.81782	0.08925	0.08068	0.1
								9.84779	0.92679	-0.1015	0.18222	8.44945	0.08688	8.83383	0.08925	0.08108	0.1
								9.86281	0.9268	-0.1003	0.18277	8.46547	0.08685	8.84985	0.08925	0.08148	0.1
								9.87783	0.92682	-0.0991	0.18332	8.48148	0.08682	8.86587	0.08925	0.08188	0.1
								9.89285	0.92683	-0.099	0.18337	8.489	0.08681	8.88188	0.08925	0.08228	0.1
								9.90787	0.92684	-0.0979	0.18388	8.4975	0.08679	8.8979	0.08925	0.08268	0.1
								9.92289	0.92685	-0.0967	0.18443	8.51351	0.08676	8.91391	0.08925	0.08308	0.1
								9.93792	0.92686	-0.0955	0.185	8.52953	0.08673	8.92993	0.08925	0.08348	0.1
								9.95294	0.92687	-0.09429	0.18556	8.54555	0.08671	8.94595	0.08925	0.08388	0.1
								9.96796	0.92688	-0.09309	0.18613	8.56156	0.08668	8.96196	0.08925	0.08428	0.1
								9.98298	0.92689	-0.09189	0.1867	8.57758	0.08665	8.97798	0.08925	0.08468	0.1
								9.998	0.9269	-0.09069	0.18727	8.59359	0.08662	8.99399	0.08925	0.085	0.1
								10.013	0.92691	-0.08949	0.18785	8.60961	0.08659	9.01001	0.08925	0.08509	0.1
								10.028	0.92692	-0.089	0.18808	8.62563	0.08657	9.02603	0.08925	0.08549	0.1
								10.0431	0.92693	-0.08829	0.18843	8.64164	0.08654	9.04204	0.08925	0.08589	0.1
								10.0581	0.92694	-0.08709	0.18901	8.65766	0.08651	9.05806	0.08925	0.08629	0.1
								10.0731	0.92695	-0.08589	0.18959	8.67367	0.08648	9.07407	0.08925	0.08669	0.1
								10.0881	0.92696	-0.08468	0.19018	8.68969	0.08646	9.09009	0.08925	0.08709	0.1
								10.1031	0.92697	-0.08348	0.19078	8.70571	0.08643	9.10611	0.08925	0.08749	0.1
								10.1182	0.92698	-0.08228	0.19137	8.72172	0.0864	9.12212	0.08925	0.08789	0.1
								10.1332	0.92699	-0.08108	0.19198	8.73774	0.08638	9.13814	0.08925	0.08829	0.1
								10.1482	0.92699	-0.07988	0.19258	8.75375	0.08635	9.15415	0.08925	0.08869	0.1
								10.1632	0.927	-0.079	0.19302	8.76977	0.08632	9.17017	0.08925	0.08909	0.1
								10.1783	0.92701	-0.07868	0.19319	8.78579	0.0863	9.18619	0.08925	0.08949	0.1
								10.1933	0.92702	-0.07748	0.1938	8.8018	0.08627	9.2022	0.08925	0.08989	0.1
								10.2083	0.92703	-0.07628	0.19441	8.81782	0.08624	9.21822	0.08925	0.09029	0.1
								10.2233	0.92704	-0.07508	0.19503	8.83383	0.08622	9.23423	0.08925	0.09069	0.1
								10.2383	0.92705	-0.07387	0.19566	8.84985	0.08619	9.25025	0.08925	0.09109	0.1
								10.2534	0.92706	-0.07267	0.19629	8.86587	0.08616	9.26627	0.08925	0.09149	0.1
								10.2684	0.92707	-0.07147	0.19692	8.88188	0.08614	9.28228	0.08925	0.09189	0.1
								10.2834	0.92708	-0.07027	0.19757	8.8979	0.08611	9.2983	0.08925	0.09229	0.1
								10.2984	0.92709	-0.06907	0.19822	8.91391	0.08609	9.31431	0.08925	0.09269	0.1
								10.3134	0.92709	-0.069	0.19826	8.92993	0.08606	9.33033	0.08925	0.09309	0.1
								10.3285	0.9271	-0.06787	0.19888	8.94595	0.08603	9.34635	0.08925	0.09349	0.1
								10.3435	0.92711	-0.06667	0.19955	8.96196	0.08601	9.36236	0.08925	0.09389	0.1
								10.3585	0.92712	-0.06547	0.20023	8.97798	0.08598	9.37838	0.08925	0.09429	0.1
								10.3735	0.92713	-0.06426	0.20093	8.989	0.08597	9.39439	0.08925	0.09469	0.1
								10.3886	0.92714	-0.06306	0.20166	8.99399	0.08596	9.41041	0.08925	0.095	0.1
								10.4036	0.92715	-0.06186	0.2024	9.01001	0.08593	9.42643	0.08925	0.0951	0.1
								10.4186	0.92715	-0.06066	0.20318	9.02603	0.08591	9.44244	0.08925	0.0955	0.1
								10.4336	0.92716	-0.05946	0.204	9.04204	0.08588	9.45846	0.08925	0.0959	0.1
								10.4486	0.92717	-0.059	0.20433	9.05806	0.08586	9.47447	0.08925	0.0963	0.1
								10.4636	0.92718	-0.05826	0.20487	9.07407	0.08583	9.49049	0.08925	0.0967	0.1
								10.4787	0.92719	-0.05706	0.20581	9.09009	0.08581	9.50651	0.08925	0.0971	0.1
								10.4937	0.92719	-0.05586	0.20681	9.10611	0.08578	9.52252	0.08925	0.0975	0.1
								10.5087	0.9272	-0.05465	0.20792	9.12212	0.08576	9.53854	0.08925	0.0979	0.1
								10.5237	0.92721	-0.054	0.20857	9.13814	0.08573	9.55455	0.08925	0.0983	0.1
								10.5388	0.92722	-0.05345	0.20914	9.15415	0.08571	9.57057	0.08925	0.0987	0.1
								10.5538	0.92723	-0.05225	0.21051	9.17017	0.08569	9.58659	0.08925	0.0991	0.1
								10.5688	0.92723	-0.05105	0.21205	9.18619	0.08566	9.6026	0.08925	0.0995	0.1
								10.5838	0.92724	-0.04985	0.2138	9.2022	0.08564	9.61862	0.08925	0.0999	0.1
								10.5988	0.92725	-0.049	0.2152	9.21822	0.08561	9.63463	0.08925	0.1003	0.1
								10.6139	0.92726	-0.04865	0.21581	9.23423	0.08559	9.65065	0.08925	0.1007	0.1
								10.6289	0.92727	-0.04745	0.21812	9.25025	0.08556	9.66667	0.08925	0.1011	0.1
								10.6439	0.92727	-0.04625	0.2208	9.26627	0.08554	9.68268	0.08925	0.1015	0.1
								10.6589	0.92728	-0.04505	0.22389	9.28228	0.08552	9.6987	0.08925	0.1019	0.1
								10.6739	0.92729	-0.044	0.22699	9.2983	0.08549	9.71471	0.08925	0.1023	0.1
								10.689	0.9273	-0.04384	0.22748	9.31431	0.08547	9.73073	0.08925	0.1027	0.1
								10.704	0.9273	-0.04264	0.23166	9.33033	0.08545	9.74675	0.08925	0.1031	0.1
								10.719	0.92731	-0.04144	0.23649	9.34635	0.08542	9.76276	0.08925	0.1035	0.1
								10.734	0.92732	-0.04024	0.24209	9.36236	0.0854	9.77878	0.08925	0.1039	0.1
								10.7491	0.92732	-0.03904	0.24855	9.37838	0.08538	9.79479	0.08925	0.1043	0.1
								10.7641	0.92733	-0.039	0.24878	9.39439	0.08535	9.81081	0.08925	0.1047	0.1
								10.7791	0.92734	-0.03784	0.25599	9.41041	0.08533	9.82683	0.08925	0.105	0.1
								10.7941	0.92735	-0.03664	0.26451	9.42643	0.08531	9.84284	0.08925	0.10511	0.1
								10.8091	0.92735	-0.03544	0.27424	9.44244	0.08529	9.85886	0.08925	0.10551	0.1
								10.8242	0.92736	-0.03423	0.28529	9.45846	0.08526	9.87487	0.08925	0.10591	0.1
								10.8392	0.92737	-0.034	0.28761	9.47447	0.08524	9.89089	0.08925	0.10631	0.1
								10.8542	0.92737	-0.03303	0.29778	9.489	0.08522	9.90691	0.08925	0.10671	0.1
								10.8692	0.92738	-0.03183	0.31182	9.49049	0.08522	9.92292	0.08925	0.10711	0.1
								10.8842	0.92739	-0.03063	0.3275	9.50651	0.08519	9.93894	0.08925	0.10751	0.1
								10.8993	0.92739	-0.02943	0.34493	9.52252	0.08517	9.95495	0.08925	0.10791	0.1
								10.9143	0.9274	-0.029	0.35159	9.53854	0.08515	9.97097	0.08925	0.10831	0.1
								10.9293	0.92741	-0.02823	0.36416	9.55455	0.08513	9.98699	0.08925	0.10871	0.1
								10.9443	0.92741	-0.02703	0.38525	9.57057	0.08511	10.003	0.08925	0.10911	0.1
								10.9594	0.92742	-0.02583	0.40823	9.58659	0.08508	10.019	0.08925	0.10951	0.1
								10.9744	0.92743	-0.02462	0.43309	9.6026	0.08506	10.035	0.08925	0.10991	0.1
								10.9894	0.92743	-0.024	0.44675	9.61862	0.08504	10.0511	0.08925	0.11031	0.1
								11.0044	0.92744	-0.02342	0.45979	9.63463	0.08502	10.0671	0.08925	0.11071	0.1
								11.0194	0.92745	-0.02222	0.48826	9.65065	0.085	10.0831	0.08925	0.11111	0.1
								11.0344	0.92745	-0.02102	0.51838	9.66667	0.08497	10.0991	0.08925	0.11151	0.1
								11.0495	0.92746	-0.01982	0.55	9.68268	0.08495	10.1151	0.08925	0.11191	0.1
								11.0645	0.92747	-0.019	0.57234	9.6987	0.08493	10.1311	0.08925	0.11231	0.1
								11.0795	0.92747	-0.014	0.71661	9.71471	0.08491	10.1471	0.08925	0.11271	0.1
								11.0945	0.92748	-0.02703	0.38671	9.73073	0.08489	10.1632	0.08925	0.11311	0.1
								11.1096	0.92748	-0.02583	0.40944	9.74675	0.08487	10.1792	0.08925	0.11351	0.1
								11.1246	0.92749	-0.02462	0.43405	9.76276	0.08485	10.1952	0.08925	0.11391	0.1
								11.1396	0.9275	-0.024	0.44758	9.77878	0.08483	10.2112	0.08925	0.11431	0.1
								11.1546	0.9275	-0.02342	0.4605	9.79479	0.0848	10.2272	0.08925	0.11471	0.1
								11.1696	0.92751	-0.019	0.57211	9.81081	0.08478	10.2432	0.08925	0.115	0.1
								11.1847	0.92751	-0.014	0.7155	9.82683	0.08476	10.2593	0.08925	0.11512	0.1
								11.1997	0.92752	-0.009	0.84351	9.84284	0.08474	10.2753	0.08925	0.11552	0.1
								11.2147	0.92753	-0.00701	0.88773	9.85886	0.08472	10.2913	0.08925	0.11592	0.1
								11.2297	0.92753	-0.004	0.94219	9.87487	0.0847	10.3073	0.08925	0.11632	0.1
								11.2447	0.92754	0.001	0.99008	9.89089	0.08468	10.3233	0.08925	0.11672	0.1
								11.2598	0.92754	0.006	0.97607	9.90691	0.08466	10.3393	0.08925	0.11712	0.1
								11.2748	0.92755	0.00901	0.93843	9.92292	0.08464	10.3554	0.08925	0.11752	0.1
								11.2898	0.92755	0.011	0.90307	9.93894	0.08462	10.3714	0.08925	0.11792	0.1
								11.3048	0.92756	0.016	0.78692	9.95495	0.0846	10.3874	0.08925	0.11832	0.1
								11.3199	0.92757	0.021	0.65073	9.97097	0.08458	10.4034	0.08925	0.11872	0.1
								11.3349	0.92757	0.02503	0.54222	9.98699	0.08456	10.4194	0.08925	0.11912	0.1
								11.3499	0.92758	0.026	0.51732	10.003	0.08454	10.4354	0.08925	0.11952	0.1
								11.3649	0.92758	0.031	0.40327	10.019	0.08452	10.4514	0.08925	0.11992	0.1
								11.3799	0.92759	0.036	0.31634	10.035	0.0845	10.4675	0.08925	0.12032	0.1
								11.3949	0.92759	0.041	0.25654	10.0511	0.08448	10.4835	0.08925	0.12072	0.1
								11.41	0.9276	0.04104	0.25615	10.0671	0.08446	10.4995	0.08925	0.12112	0.1
								11.425	0.9276	0.051	0.19741	10.0831	0.08444	10.5155	0.08925	0.12152	0.1
								11.44	0.92761	0.05706	0.18407	10.0991	0.08442	10.5315	0.08925	0.12192	0.1
								11.455	0.92762	0.061	0.1796	10.1151	0.0844	10.5475	0.08925	0.12232	0.1
								11.4701	0.92762	0.071	0.17435	10.1311	0.08438	10.5636	0.08925	0.12272	0.1
								11.4851	0.92763	0.07307	0.17372	10.1471	0.08436	10.5796	0.08925	0.12312	0.1
								11.5001	0.92763	0.081	0.17174	10.1632	0.08434	10.5956	0.08925	0.12352	0.1
								11.5151	0.92764	0.08909	0.16996	10.1792	0.08432	10.6116	0.08925	0.12392	0.1
								11.5301	0.92764	0.091	0.16955	10.1952	0.0843	10.6276	0.08925	0.12432	0.1
								11.5452	0.92765	0.101	0.16747	10.2112	0.08429	10.6436	0.08925	0.12472	0.1
								11.5602	0.92765	0.10511	0.16662	10.2272	0.08427	10.6597	0.08925	0.12513	0.1
								11.5752	0.92766	0.111	0.16543	10.2432	0.08425	10.6757	0.08925	0.12553	0.1
								11.5902	0.92766	0.121	0.16345	10.2593	0.08423	10.6917	0.08925	0.12593	0.1
								11.6052	0.92767	0.12112	0.16343	10.2753	0.08421	10.7077	0.08925	0.12633	0.1
								11.6203	0.92767	0.131	0.16152	10.2913	0.08419	10.7237	0.08925	0.12673	0.1
								11.6353	0.92768	0.13714	0.16037	10.3073	0.08417	10.7397	0.08925	0.12713	0.1
								11.6503	0.92768	0.141	0.15965	10.3233	0.08415	10.7558	0.08925	0.12753	0.1
								11.6653	0.92769	0.151	0.15782	10.3393	0.08414	10.7718	0.08925	0.12793	0.1
								11.6804	0.92769	0.15315	0.15743	10.3554	0.08412	10.7878	0.08925	0.12833	0.1
								11.6954	0.9277	0.161	0.15603	10.3714	0.0841	10.8038	0.08925	0.12873	0.1
								11.7104	0.9277	0.16917	0.15461	10.3874	0.08408	10.8198	0.08925	0.12913	0.1
								11.7254	0.9277	0.171	0.15429	10.4034	0.08406	10.8358	0.08925	0.12953	0.1
								11.7404	0.92771	0.181	0.1526	10.4194	0.08404	10.8519	0.08925	0.12993	0.1
								11.7555	0.92771	0.18519	0.15191	10.4354	0.08403	10.8679	0.08925	0.13033	0.1
								11.7705	0.92772	0.191	0.15095	10.4514	0.08401	10.8839	0.08925	0.13073	0.1
								11.7855	0.92772	0.201	0.14935	10.4675	0.08399	10.8999	0.08925	0.13113	0.1
								11.8005	0.92773	0.2012	0.14931	10.4835	0.08397	10.9159	0.08925	0.13153	0.1
								11.8155	0.92773	0.211	0.14778	10.4995	0.08395	10.9319	0.08925	0.13193	0.1
								11.8306	0.92774	0.21722	0.14683	10.5155	0.08394	10.948	0.08925	0.13233	0.1
								11.8456	0.92774	0.221	0.14626	10.5315	0.08392	10.964	0.08925	0.13273	0.1
								11.8606	0.92775	0.231	0.14477	10.5475	0.0839	10.98	0.08925	0.13313	0.1
								11.8756	0.92775	0.23323	0.14444	10.5636	0.08388	10.996	0.08925	0.13353	0.1
								11.8907	0.92775	0.241	0.14332	10.5796	0.08387	11.012	0.08925	0.13393	0.1
								11.9057	0.92776	0.24925	0.14216	10.5956	0.08385	11.028	0.08925	0.13433	0.1
								11.9207	0.92776	0.251	0.14191	10.6116	0.08383	11.044	0.08925	0.13473	0.1
								11.9357	0.92777	0.261	0.14054	10.6276	0.08381	11.0601	0.08925	0.135	0.1
								11.9507	0.92777	0.26527	0.13997	10.6436	0.0838	11.0761	0.08925	0.13514	0.1
								11.9657	0.92778	0.271	0.1392	10.6597	0.08378	11.0921	0.08925	0.13554	0.1
								11.9808	0.92778	0.281	0.1379	10.6757	0.08376	11.1081	0.08925	0.13594	0.1
								11.9958	0.92778	0.28128	0.13786	10.6917	0.08375	11.1241	0.08925	0.13634	0.1
								12.0108	0.92779	0.291	0.13663	10.7077	0.08373	11.1401	0.08925	0.13674	0.1
								12.0258	0.92779	0.2973	0.13585	10.7237	0.08371	11.1562	0.08925	0.13714	0.1
								12.0409	0.9278	0.311	0.13419	10.7397	0.0837	11.1722	0.08925	0.13754	0.1
								12.0559	0.9278	0.31331	0.13391	10.7558	0.08368	11.1882	0.08925	0.13794	0.1
								12.0709	0.9278	0.32933	0.13206	10.7718	0.08366	11.2042	0.08925	0.13834	0.1
								12.0859	0.92781	0.331	0.13187	10.7878	0.08365	11.2202	0.08925	0.13874	0.1
								12.1009	0.92781	0.34535	0.13028	10.8038	0.08363	11.2362	0.08925	0.13914	0.1
								12.116	0.92782	0.351	0.12967	10.8198	0.08361	11.2523	0.08925	0.13954	0.1
								12.131	0.92782	0.36136	0.12857	10.8358	0.0836	11.2683	0.08925	0.13994	0.1
								12.146	0.92782	0.371	0.12758	10.8519	0.08358	11.2843	0.08925	0.14034	0.1
								12.161	0.92783	0.37738	0.12694	10.8679	0.08356	11.3003	0.08925	0.14074	0.1
								12.1761	0.92783	0.391	0.1256	10.8839	0.08355	11.3163	0.08925	0.14114	0.1
								12.1911	0.92784	0.39339	0.12537	10.8999	0.08353	11.3323	0.08925	0.14154	0.1
								12.2061	0.92784	0.40941	0.12386	10.9159	0.08351	11.3483	0.08925	0.14194	0.1
								12.2211	0.92784	0.411	0.12372	10.9319	0.0835	11.3644	0.08925	0.14234	0.1
								12.2361	0.92785	0.42543	0.12242	10.948	0.08348	11.3804	0.08925	0.14274	0.1
								12.2512	0.92785	0.431	0.12193	10.964	0.08347	11.3964	0.08925	0.14314	0.1
								12.2662	0.92786	0.44144	0.12103	10.98	0.08345	11.4124	0.08925	0.14354	0.1
								12.2812	0.92786	0.451	0.12023	10.996	0.08343	11.4284	0.08925	0.14394	0.1
								12.2962	0.92786	0.45746	0.11971	11.012	0.08342	11.4444	0.08925	0.14434	0.1
								12.3112	0.92787	0.471	0.11863	11.028	0.0834	11.4605	0.08925	0.14474	0.1
								12.3263	0.92787	0.47347	0.11843	11.044	0.08339	11.4765	0.08925	0.14515	0.1
								12.3413	0.92787	0.48949	0.11721	11.0601	0.08337	11.4925	0.08925	0.14555	0.1
								12.3563	0.92788	0.491	0.1171	11.0761	0.08336	11.5085	0.08925	0.14595	0.1
								12.3713	0.92788	0.50551	0.11604	11.0921	0.08334	11.5245	0.08925	0.14635	0.1
								12.3863	0.92788	0.511	0.11565	11.1081	0.08333	11.5405	0.08925	0.14675	0.1
								12.4014	0.92789	0.52152	0.11492	11.1241	0.08331	11.5566	0.08925	0.14715	0.1
								12.4164	0.92789	0.531	0.11428	11.1401	0.0833	11.5726	0.08925	0.14755	0.1
								12.4314	0.92789	0.53754	0.11384	11.1562	0.08328	11.5886	0.08925	0.14795	0.1
								12.4464	0.9279	0.551	0.11297	11.1722	0.08326	11.6046	0.08925	0.14835	0.1
								12.4614	0.9279	0.55355	0.11281	11.1882	0.08325	11.6206	0.08925	0.14875	0.1
								12.4765	0.9279	0.56957	0.11182	11.2042	0.08323	11.6366	0.08925	0.14915	0.1
								12.4915	0.92791	0.571	0.11173	11.2202	0.08322	11.6526	0.08925	0.14955	0.1
								12.5065	0.92791	0.58559	0.11087	11.2362	0.0832	11.6687	0.08925	0.14995	0.1
								12.5215	0.92791	0.591	0.11056	11.2523	0.08319	11.6847	0.08925	0.15035	0.1
								12.5366	0.92792	0.6016	0.10996	11.2683	0.08317	11.7007	0.08925	0.15075	0.1
								12.5516	0.92792	0.61762	0.10908	11.2843	0.08316	11.7167	0.08925	0.15115	0.1
								12.5666	0.92792	0.63363	0.10825	11.3003	0.08315	11.7327	0.08925	0.15155	0.1
								12.5816	0.92793	0.641	0.10787	11.3163	0.08313	11.7487	0.08925	0.15195	0.1
								12.5966	0.92793	0.64965	0.10744	11.3323	0.08312	11.7648	0.08925	0.15235	0.1
								12.6117	0.92793	0.66567	0.10667	11.3483	0.0831	11.7808	0.08925	0.15275	0.1
								12.6267	0.92794	0.68168	0.10593	11.3644	0.08309	11.7968	0.08925	0.15315	0.1
								12.6417	0.92794	0.691	0.10552	11.3804	0.08307	11.8128	0.08925	0.15355	0.1
								12.6567	0.92794	0.6977	0.10522	11.3964	0.08306	11.8288	0.08925	0.15395	0.1
								12.6717	0.92795	0.71371	0.10454	11.4124	0.08304	11.8448	0.08925	0.15435	0.1
								12.6868	0.92795	0.72973	0.10389	11.4284	0.08303	11.8609	0.08925	0.15475	0.1
								12.7018	0.92795	0.741	0.10345	11.4444	0.08302	11.8769	0.08925	0.155	0.1
								12.7168	0.92796	0.74575	0.10327	11.4605	0.083	11.8929	0.08925	0.15516	0.1
								12.7318	0.92796	0.76176	0.10267	11.4765	0.08299	11.9089	0.08925	0.15556	0.1
								12.7469	0.92796	0.77778	0.10209	11.4925	0.08297	11.9249	0.08925	0.15596	0.1
								12.7619	0.92796	0.791	0.10163	11.5085	0.08296	11.9409	0.08925	0.15636	0.1
								12.7769	0.92797	0.79379	0.10154	11.5245	0.08294	11.957	0.08925	0.15676	0.1
								12.7919	0.92797	0.80981	0.10101	11.5405	0.08293	11.973	0.08925	0.15716	0.1
								12.8069	0.92797	0.82583	0.1005	11.5566	0.08292	11.989	0.08925	0.15756	0.1
								12.8219	0.92798	0.841	0.10004	11.5726	0.0829	12.005	0.08925	0.15796	0.1
								12.837	0.92798	0.84184	0.10002	11.5886	0.08289	12.021	0.08925	0.15836	0.1
								12.852	0.92798	0.85786	0.09955	11.6046	0.08288	12.037	0.08925	0.15876	0.1
								12.867	0.92799	0.87387	0.0991	11.6206	0.08286	12.0531	0.08925	0.15916	0.1
								12.882	0.92799	0.88989	0.09867	11.6366	0.08285	12.0691	0.08925	0.15956	0.1
								12.8971	0.92799	0.891	0.09864	11.6526	0.08283	12.0851	0.08925	0.15996	0.1
								12.9121	0.92799	0.90591	0.09826	11.6687	0.08282	12.1011	0.08925	0.16036	0.1
								12.9271	0.928	0.92192	0.09787	11.6847	0.08281	12.1171	0.08925	0.16076	0.1
								12.9421	0.928	0.93794	0.09749	11.7007	0.08279	12.1331	0.08925	0.16116	0.1
								12.9571	0.928	0.941	0.09742	11.7167	0.08278	12.1492	0.08925	0.16156	0.1
								12.9722	0.928	0.95395	0.09713	11.7327	0.08277	12.1652	0.08925	0.16196	0.1
								12.9872	0.92801	0.96997	0.09678	11.7487	0.08275	12.1812	0.08925	0.16236	0.1
								13.0022	0.92801	0.98599	0.09644	11.7648	0.08274	12.1972	0.08925	0.16276	0.1
								13.0172	0.92801	0.991	0.09634	11.7808	0.08273	12.2132	0.08925	0.16316	0.1
								13.0322	0.92802	1.002	0.09612	11.7968	0.08272	12.2292	0.08925	0.16356	0.1
								13.0473	0.92802	1.01802	0.09582	11.8128	0.0827	12.2453	0.08925	0.16396	0.1
								13.0623	0.92802	1.03403	0.09552	11.8288	0.08269	12.2613	0.08925	0.16436	0.1
								13.0773	0.92802	1.041	0.0954	11.8448	0.08268	12.2773	0.08925	0.16476	0.1
								13.0923	0.92803	1.05005	0.09524	11.8609	0.08266	12.2933	0.08925	0.16517	0.1
								13.1074	0.92803	1.06607	0.09497	11.8769	0.08265	12.3093	0.08925	0.16557	0.1
								13.1224	0.92803	1.08208	0.09471	11.8929	0.08264	12.3253	0.08925	0.16597	0.1
								13.1374	0.92803	1.091	0.09457	11.9089	0.08262	12.3413	0.08925	0.16637	0.1
								13.1524	0.92804	1.0981	0.09446	11.9249	0.08261	12.3574	0.08925	0.16677	0.1
								13.1674	0.92804	1.11411	0.09422	11.9409	0.0826	12.3734	0.08925	0.16717	0.1
								13.1825	0.92804	1.13013	0.09399	11.957	0.08259	12.3894	0.08925	0.16757	0.1
								13.1975	0.92804	1.141	0.09384	11.973	0.08257	12.4054	0.08925	0.16797	0.1
								13.2125	0.92805	1.14615	0.09377	11.989	0.08256	12.4214	0.08925	0.16837	0.1
								13.2275	0.92805	1.16216	0.09356	12.005	0.08255	12.4374	0.08925	0.16877	0.1
								13.2425	0.92805	1.17818	0.09336	12.021	0.08254	12.4535	0.08925	0.16917	0.1
								13.2576	0.92805	1.191	0.0932	12.037	0.08252	12.4695	0.08925	0.16957	0.1
								13.2726	0.92806	1.19419	0.09316	12.0531	0.08251	12.4855	0.08925	0.16997	0.1
								13.2876	0.92806	1.21021	0.09298	12.0691	0.0825	12.5015	0.08925	0.17037	0.1
								13.3026	0.92806	1.22623	0.0928	12.0851	0.08249	12.5175	0.08925	0.17077	0.1
								13.3177	0.92806	1.241	0.09264	12.1011	0.08248	12.5335	0.08925	0.17117	0.1
								13.3327	0.92806	1.24224	0.09263	12.1171	0.08246	12.5495	0.08925	0.17157	0.1
								13.3477	0.92807	1.25826	0.09246	12.1331	0.08245	12.5656	0.08925	0.17197	0.1
								13.3627	0.92807	1.27427	0.09231	12.1492	0.08244	12.5816	0.08925	0.17237	0.1
								13.3777	0.92807	1.29029	0.09216	12.1652	0.08243	12.5976	0.08925	0.17277	0.1
								13.3927	0.92807	1.291	0.09215	12.1812	0.08241	12.6136	0.08925	0.17317	0.1
								13.4078	0.92808	1.30631	0.09201	12.1972	0.0824	12.6296	0.08925	0.17357	0.1
								13.4228	0.92808	1.32232	0.09187	12.2132	0.08239	12.6456	0.08925	0.17397	0.1
								13.4378	0.92808	1.33834	0.09174	12.2292	0.08238	12.6617	0.08925	0.17437	0.1
								13.4528	0.92808	1.341	0.09172	12.2453	0.08237	12.6777	0.08925	0.17477	0.1
								13.4679	0.92809	1.35435	0.09161	12.2613	0.08236	12.6937	0.08925	0.175	0.1
								13.4829	0.92809	1.37037	0.09149	12.2773	0.08234	12.7097	0.08925	0.17518	0.1
								13.4979	0.92809	1.38639	0.09137	12.2933	0.08233	12.7257	0.08925	0.17558	0.1
								13.5129	0.92809	1.391	0.09134	12.3093	0.08232	12.7417	0.08925	0.17598	0.1
								13.5279	0.92809	1.4024	0.09126	12.3253	0.08231	12.7578	0.08925	0.17638	0.1
								13.543	0.9281	1.41842	0.09115	12.3413	0.0823	12.7738	0.08925	0.17678	0.1
								13.558	0.9281	1.43443	0.09105	12.3574	0.08229	12.7898	0.08925	0.17718	0.1
								13.573	0.9281	1.45045	0.09095	12.3734	0.08227	12.8058	0.08925	0.17758	0.1
								13.588	0.9281	1.46647	0.09085	12.3894	0.08226	12.8218	0.08925	0.17798	0.1
								13.603	0.9281	1.48248	0.09076	12.4054	0.08225	12.8378	0.08925	0.17838	0.1
								13.6181	0.92811	1.491	0.09072	12.4214	0.08224	12.8538	0.08925	0.17878	0.1
								13.6331	0.92811	1.4985	0.09068	12.4374	0.08223	12.8699	0.08925	0.17918	0.1
								13.6481	0.92811	1.51451	0.09059	12.4535	0.08222	12.8859	0.08925	0.17958	0.1
								13.6631	0.92811	1.53053	0.09051	12.4695	0.08221	12.9019	0.08925	0.17998	0.1
								13.6782	0.92811	1.54655	0.09043	12.4855	0.0822	12.9179	0.08925	0.18038	0.1
								13.6932	0.92812	1.56256	0.09036	12.5015	0.08218	12.9339	0.08925	0.18078	0.1
								13.7082	0.92812	1.57858	0.09029	12.5175	0.08217	12.9499	0.08925	0.18118	0.1
								13.7232	0.92812	1.591	0.09024	12.5335	0.08216	12.966	0.08925	0.18158	0.1
								13.7382	0.92812	1.59459	0.09022	12.5495	0.08215	12.982	0.08925	0.18198	0.1
								13.7533	0.92812	1.61061	0.09016	12.5656	0.08214	12.998	0.08925	0.18238	0.1
								13.7683	0.92813	1.62663	0.09009	12.5816	0.08213	13.014	0.08925	0.18278	0.1
								13.7833	0.92813	1.64264	0.09003	12.5976	0.08212	13.03	0.08925	0.18318	0.1
								13.7983	0.92813	1.65866	0.08997	12.6136	0.08211	13.046	0.08925	0.18358	0.1
								13.8133	0.92813	1.67467	0.08992	12.6296	0.0821	13.0621	0.08925	0.195	0.1
								13.8284	0.92813	1.69069	0.08987	15	0.08088	13.0781	0.08925	0.2	0.1
								13.8434	0.92814	1.691	0.08987			13.0941	0.08925
								13.8584	0.92814	1.70671	0.08982			13.1101	0.08925
								13.8734	0.92814	1.72272	0.08977			13.1261	0.08925
								13.8884	0.92814	1.73874	0.08972			13.1421	0.08925
								13.9035	0.92814	1.75475	0.08968			13.1582	0.08925
								13.9185	0.92814	1.77077	0.08963			13.1742	0.08925
								13.9335	0.92815	1.78679	0.08959			13.1902	0.08925
								13.9485	0.92815	1.791	0.08958			13.2062	0.08925
								13.9635	0.92815	1.8028	0.08955			13.2222	0.08925
								13.9786	0.92815	1.81882	0.08951			13.2382	0.08925
								13.9936	0.92815	1.83483	0.08948			13.2543	0.08925
								14.0086	0.92816	1.85085	0.08944			13.2703	0.08925
								14.0236	0.92816	1.86687	0.08941			13.2863	0.08925
								14.0387	0.92816	1.88288	0.08938			13.3023	0.08925
								14.0537	0.92816	1.891	0.08936			13.3183	0.08925
								14.0687	0.92816	1.8989	0.08935			13.3343	0.08925
								14.0837	0.92816	1.91491	0.08932			13.3504	0.08925
								14.0987	0.92817	1.93093	0.08929			13.3664	0.08925
								14.1138	0.92817	1.94695	0.08926			13.3824	0.08925
								14.1288	0.92817	1.96296	0.08923			13.3984	0.08925
								14.1438	0.92817	1.97898	0.08921			13.4144	0.08925
								14.1588	0.92817	1.991	0.08919			13.4304	0.08925
								14.1738	0.92817	1.99499	0.08919			13.4465	0.08925
								14.1889	0.92817	2.01101	0.08916			13.4625	0.08925
								14.2039	0.92818	2.02703	0.08914			13.4785	0.08925
								14.2189	0.92818	2.04304	0.08912			13.4945	0.08925
								14.2339	0.92818	2.05906	0.0891			13.5105	0.08925
								14.249	0.92818	2.07508	0.08908			13.5265	0.08925
								14.264	0.92818	2.091	0.08906			13.5425	0.08925
								14.279	0.92818	2.09109	0.08906			13.5586	0.08925
								14.294	0.92819	2.10711	0.08904			13.5746	0.08925
								14.309	0.92819	2.12312	0.08903			13.5906	0.08925
								14.324	0.92819	2.13914	0.08901			13.6066	0.08925
								14.3391	0.92819	2.15516	0.08899			13.6226	0.08925
								14.3541	0.92819	2.17117	0.08898			13.6386	0.08925
								14.3691	0.92819	2.18719	0.08896			13.6547	0.08925
								14.3841	0.92819	2.191	0.08896			13.6707	0.08925
								14.3992	0.9282	2.2032	0.08895			13.6867	0.08925
								14.4142	0.9282	2.21922	0.08894			13.7027	0.08925
								14.4292	0.9282	2.23524	0.08892			13.7187	0.08925
								14.4442	0.9282	2.25125	0.08891			13.7347	0.08925
								14.4592	0.9282	2.26727	0.0889			13.7508	0.08925
								14.4743	0.9282	2.28328	0.08889			13.7668	0.08925
								14.4893	0.9282	2.291	0.08888			13.7828	0.08925
								14.5043	0.92821	2.2993	0.08888			13.7988	0.08925
								14.5193	0.92821	2.31532	0.08887			13.8148	0.08925
								14.5343	0.92821	2.33133	0.08886			13.8308	0.08925
								14.5494	0.92821	2.34735	0.08885			13.8468	0.08925
								14.5644	0.92821	2.36336	0.08884			13.8629	0.08925
								14.5794	0.92821	2.37938	0.08883			13.8789	0.08925
								14.5944	0.92821	2.391	0.08882			15	0.08925
								14.6095	0.92822	2.3954	0.08882
								14.6245	0.92822	2.41141	0.08881
								14.6395	0.92822	2.42743	0.08881
								14.6545	0.92822	2.44344	0.0888
								14.6695	0.92822	2.45946	0.08879
								14.6846	0.92822	2.47548	0.08879
								14.6996	0.92822	2.491	0.08878
								14.7146	0.92822	2.49149	0.08878
								14.7296	0.92823	2.50751	0.08877
								14.7446	0.92823	2.52352	0.08877
								14.7597	0.92823	2.53954	0.08876
								14.7747	0.92823	2.55556	0.08875
								14.7897	0.92823	2.57157	0.08875
								14.8047	0.92823	2.58759	0.08874
								14.8198	0.92823	2.591	0.08874
								14.8348	0.92823	2.6036	0.08874
								14.8498	0.92824	2.61962	0.08873
								14.8648	0.92824	2.63564	0.08873
								14.8798	0.92824	2.65165	0.08873
								14.8948	0.92824	2.66767	0.08872
								14.9099	0.92824	2.68368	0.08872
								14.9249	0.92824	2.691	0.08872
								14.9399	0.92824	2.6997	0.08871
								14.9549	0.92824	2.71572	0.08871
								14.97	0.92824	2.73173	0.08871
								14.985	0.92825	2.74775	0.0887
								15	0.92825	2.76376	0.0887
										2.77978	0.0887
										2.791	0.0887
										2.7958	0.08869
										2.81181	0.08869
										2.82783	0.08869
										2.84384	0.08869
										2.85986	0.08868
										2.87588	0.08868
										2.891	0.08868
										2.89189	0.08868
										2.90791	0.08868
										2.92392	0.08867
										2.93994	0.08867
										2.95596	0.08867
										2.97197	0.08867
										2.98799	0.08867
										2.991	0.08867
										3.004	0.08867
										3.02002	0.08866
										3.03604	0.08866
										3.05205	0.08866
										3.06807	0.08866
										3.08408	0.08866
										3.1001	0.08866
										3.11612	0.08866
										3.13213	0.08865
										3.14815	0.08865
										3.16416	0.08865
										3.18018	0.08865
										3.191	0.08865
										3.1962	0.08865
										3.21221	0.08865
										3.22823	0.08865
										3.24424	0.08865
										3.26026	0.08865
										3.27628	0.08864
										3.29229	0.08864
										3.30831	0.08864
										3.32432	0.08864
										3.34034	0.08864
										3.35636	0.08864
										3.37237	0.08864
										3.38839	0.08864
										3.391	0.08864
										3.4044	0.08864
										3.42042	0.08864
										3.43644	0.08864
										3.45245	0.08864
										3.46847	0.08864
										3.48448	0.08864
										3.5005	0.08864
										3.51652	0.08864
										3.53253	0.08864
										3.54855	0.08863
										3.56456	0.08863
										3.58058	0.08863
										3.591	0.08863
										3.5966	0.08863
										3.61261	0.08863
										3.62863	0.08863
										3.64464	0.08863
										3.66066	0.08863
										3.67668	0.08863
										3.69269	0.08863
										3.70871	0.08863
										3.72472	0.08863
										3.74074	0.08863
										3.75676	0.08863
										3.77277	0.08863
										3.78879	0.08863
										3.791	0.08863
										3.8048	0.08863
										3.82082	0.08863
										3.83684	0.08863
										3.85285	0.08863
										3.86887	0.08863
										3.88488	0.08863
										3.9009	0.08863
										3.91692	0.08863
										3.93293	0.08863
										3.94895	0.08863
										3.96496	0.08863
										3.98098	0.08863
										3.991	0.08863
										3.997	0.08863
										4.01301	0.08863
										4.02903	0.08863
										4.04505	0.08863
										4.06106	0.08863
										4.07708	0.08863
										4.09309	0.08863
										4.10911	0.08863
										4.12513	0.08863
										4.14114	0.08863
										4.15716	0.08863
										4.17317	0.08863
										4.18919	0.08863
										4.191	0.08863
										4.20521	0.08863
										4.22122	0.08863
										4.23724	0.08863
										4.25325	0.08863
										4.26927	0.08863
										4.28529	0.08863
										4.3013	0.08863
										4.31732	0.08863
										4.33333	0.08863
										4.34935	0.08863
										4.36537	0.08863
										4.38138	0.08863
										4.391	0.08863
										4.3974	0.08863
										4.41341	0.08863
										4.42943	0.08863
										4.44545	0.08863
										4.46146	0.08863
										4.47748	0.08863
										4.49349	0.08863
										4.50951	0.08863
										4.52553	0.08863
										4.54154	0.08863
										4.55756	0.08863
										4.57357	0.08863
										4.58959	0.08863
										4.591	0.08863
										4.60561	0.08863
										4.62162	0.08863
										4.63764	0.08863
										4.65365	0.08863
										4.66967	0.08863
										4.68569	0.08863
										4.7017	0.08863
										4.71772	0.08863
										4.73373	0.08863
										4.74975	0.08863
										4.76577	0.08863
										4.78178	0.08863
										4.791	0.08863
										4.7978	0.08863
										4.81381	0.08863
										4.82983	0.08863
										4.84585	0.08863
										4.86186	0.08863
										4.87788	0.08863
										4.89389	0.08863
										4.90991	0.08863
										4.92593	0.08863
										4.94194	0.08863
										4.95796	0.08863
										4.97397	0.08863
										4.98999	0.08863
										4.991	0.08863
										5.00601	0.08863
										5.02202	0.08863
										5.03804	0.08863
										5.05405	0.08863
										5.07007	0.08863
										5.08609	0.08863
										5.1021	0.08863
										5.11812	0.08863
										5.13413	0.08863
										5.15015	0.08863
										5.16617	0.08863
										5.18218	0.08863
										5.191	0.08863
										5.1982	0.08863
										5.21421	0.08863
										5.23023	0.08863
										5.24625	0.08863
										5.26226	0.08863
										5.27828	0.08863
										5.29429	0.08863
										5.31031	0.08863
										5.32633	0.08863
										5.34234	0.08863
										5.35836	0.08863
										5.37437	0.08863
										5.39039	0.08863
										5.391	0.08863
										5.40641	0.08863
										5.42242	0.08863
										5.43844	0.08863
										5.45445	0.08863
										5.47047	0.08863
										5.48649	0.08863
										5.5025	0.08863
										5.51852	0.08863
										5.53453	0.08863
										5.55055	0.08863
										5.56657	0.08863
										5.58258	0.08863
										5.591	0.08863
										5.5986	0.08863
										5.61461	0.08863
										5.63063	0.08863
										5.64665	0.08863
										5.66266	0.08863
										5.67868	0.08863
										5.69469	0.08863
										5.71071	0.08863
										5.72673	0.08863
										5.74274	0.08863
										5.75876	0.08863
										5.77477	0.08863
										5.79079	0.08863
										5.791	0.08863
										5.80681	0.08863
										5.82282	0.08863
										5.83884	0.08863
										5.85485	0.08863
										5.87087	0.08863
										5.88689	0.08863
										5.9029	0.08863
										5.91892	0.08863
										5.93493	0.08863
										5.95095	0.08863
										5.96697	0.08863
										5.98298	0.08863
										5.991	0.08863
										5.999	0.08863
										6.01502	0.08863
										6.03103	0.08863
										6.04705	0.08863
										6.06306	0.08863
										6.07908	0.08863
										6.0951	0.08863
										6.11111	0.08863
										6.12713	0.08863
										6.14314	0.08863
										6.15916	0.08863
										6.17518	0.08863
										6.19119	0.08863
										6.20721	0.08863
										6.22322	0.08863
										6.23924	0.08863
										6.25526	0.08863
										6.27127	0.08863
										6.28729	0.08863
										6.3033	0.08863
										6.31932	0.08863
										6.33534	0.08863
										6.35135	0.08863
										6.36737	0.08863
										6.38338	0.08863
										6.3994	0.08863
										6.41542	0.08863
										6.43143	0.08863
										6.44745	0.08863
										6.46346	0.08863
										6.47948	0.08863
										6.491	0.08863
										6.4955	0.08863
										6.51151	0.08863
										6.52753	0.08863
										6.54354	0.08863
										6.55956	0.08863
										6.57558	0.08863
										6.59159	0.08863
										6.60761	0.08863
										6.62362	0.08863
										6.63964	0.08863
										6.65566	0.08863
										6.67167	0.08863
										6.68769	0.08863
										6.7037	0.08863
										6.71972	0.08863
										6.73574	0.08863
										6.75175	0.08863
										6.76777	0.08863
										6.78378	0.08863
										6.7998	0.08863
										6.81582	0.08863
										6.83183	0.08863
										6.84785	0.08863
										6.86386	0.08863
										6.87988	0.08863
										6.8959	0.08863
										6.91191	0.08863
										6.92793	0.08863
										6.94394	0.08863
										6.95996	0.08863
										6.97598	0.08863
										6.991	0.08863
										6.99199	0.08863
										7.00801	0.08863
										7.02402	0.08863
										7.04004	0.08863
										7.05606	0.08863
										7.07207	0.08863
										7.08809	0.08863
										7.1041	0.08863
										7.12012	0.08863
										7.13614	0.08863
										7.15215	0.08863
										7.16817	0.08863
										7.18418	0.08863
										7.2002	0.08863
										7.21622	0.08863
										7.23223	0.08863
										7.24825	0.08863
										7.26426	0.08863
										7.28028	0.08863
										7.2963	0.08863
										7.31231	0.08863
										7.32833	0.08863
										7.34434	0.08863
										7.36036	0.08863
										7.37638	0.08863
										7.39239	0.08863
										7.40841	0.08863
										7.42442	0.08863
										7.44044	0.08863
										7.45646	0.08863
										7.47247	0.08863
										7.48849	0.08863
										7.491	0.08863
										7.5045	0.08863
										7.52052	0.08863
										7.53654	0.08863
										7.55255	0.08863
										7.56857	0.08863
										7.58458	0.08863
										7.6006	0.08863
										7.61662	0.08863
										7.63263	0.08863
										7.64865	0.08863
										7.66466	0.08863
										7.68068	0.08863
										7.6967	0.08863
										7.71271	0.08863
										7.72873	0.08863
										7.74474	0.08863
										7.76076	0.08863
										7.77678	0.08863
										7.79279	0.08863
										7.80881	0.08863
										7.82482	0.08863
										7.84084	0.08863
										7.85686	0.08863
										7.87287	0.08863
										7.88889	0.08863
										7.9049	0.08863
										7.92092	0.08863
										7.93694	0.08863
										7.95295	0.08863
										7.96897	0.08863
										7.98498	0.08863
										7.991	0.08863
										8.001	0.08863
										8.01702	0.08863
										8.03303	0.08863
										8.04905	0.08863
										8.06507	0.08863
										8.08108	0.08863
										8.0971	0.08863
										8.11311	0.08863
										8.12913	0.08863
										8.14515	0.08863
										8.16116	0.08863
										8.17718	0.08863
										8.19319	0.08863
										8.20921	0.08863
										8.22523	0.08863
										8.24124	0.08863
										8.25726	0.08863
										8.27327	0.08863
										8.28929	0.08863
										8.30531	0.08863
										8.32132	0.08863
										8.33734	0.08863
										8.35335	0.08863
										8.36937	0.08863
										8.38539	0.08863
										8.4014	0.08863
										8.41742	0.08863
										8.43343	0.08863
										8.44945	0.08863
										8.46547	0.08863
										8.48148	0.08863
										8.491	0.08863
										8.4975	0.08863
										8.51351	0.08863
										8.52953	0.08863
										8.54555	0.08863
										8.56156	0.08863
										8.57758	0.08863
										8.59359	0.08863
										8.60961	0.08863
										8.62563	0.08863
										8.64164	0.08863
										8.65766	0.08863
										8.67367	0.08863
										8.68969	0.08863
										8.70571	0.08863
										8.72172	0.08863
										8.73774	0.08863
										8.75375	0.08863
										8.76977	0.08863
										8.78579	0.08863
										8.8018	0.08863
										8.81782	0.08863
										8.83383	0.08863
										8.84985	0.08863
										8.86587	0.08863
										8.88188	0.08863
										8.8979	0.08863
										8.91391	0.08863
										8.92993	0.08863
										8.94595	0.08863
										8.96196	0.08863
										8.97798	0.08863
										8.991	0.08863
										8.99399	0.08863
										9.01001	0.08863
										9.02603	0.08863
										9.04204	0.08863
										9.05806	0.08863
										9.07407	0.08863
										9.09009	0.08863
										9.10611	0.08863
										9.12212	0.08863
										9.13814	0.08863
										9.15415	0.08863
										9.17017	0.08863
										9.18619	0.08863
										9.2022	0.08863
										9.21822	0.08863
										9.23423	0.08863
										9.25025	0.08863
										9.26627	0.08863
										9.28228	0.08863
										9.2983	0.08863
										9.31431	0.08863
										9.33033	0.08863
										9.34635	0.08863
										9.36236	0.08863
										9.37838	0.08863
										9.39439	0.08863
										9.41041	0.08863
										9.42643	0.08863
										9.44244	0.08863
										9.45846	0.08863
										9.47447	0.08863
										9.49049	0.08863
										9.491	0.08863
										9.50651	0.08863
										9.52252	0.08863
										9.53854	0.08863
										9.55455	0.08863
										9.57057	0.08863
										9.58659	0.08863
										9.6026	0.08863
										9.61862	0.08863
										9.63463	0.08863
										9.65065	0.08863
										9.66667	0.08863
										9.68268	0.08863
										9.6987	0.08863
										9.71471	0.08863
										9.73073	0.08863
										9.74675	0.08863
										9.76276	0.08863
										9.77878	0.08863
										9.79479	0.08863
										9.81081	0.08863
										9.82683	0.08863
										9.84284	0.08863
										9.85886	0.08863
										9.87487	0.08863
										9.89089	0.08863
										9.90691	0.08863
										9.92292	0.08863
										9.93894	0.08863
										9.95495	0.08863
										9.97097	0.08863
										9.98699	0.08863
										9.991	0.08863
										10.003	0.08863
										10.019	0.08863
										10.035	0.08863
										10.0511	0.08863
										10.0671	0.08863
										10.0831	0.08863
										10.0991	0.08863
										10.1151	0.08863
										10.1311	0.08863
										10.1471	0.08863
										10.1632	0.08863
										10.1792	0.08863
										10.1952	0.08863
										10.2112	0.08863
										10.2272	0.08863
										10.2432	0.08863
										10.2593	0.08863
										10.2753	0.08863
										10.2913	0.08863
										10.3073	0.08863
										10.3233	0.08863
										10.3393	0.08863
										10.3554	0.08863
										10.3714	0.08863
										10.3874	0.08863
										10.4034	0.08863
										10.4194	0.08863
										10.4354	0.08863
										10.4514	0.08863
										10.4675	0.08863
										10.4835	0.08863
										10.491	0.08863
										10.4995	0.08863
										10.5155	0.08863
										10.5315	0.08863
										10.5475	0.08863
										10.5636	0.08863
										10.5796	0.08863
										10.5956	0.08863
										10.6116	0.08863
										10.6276	0.08863
										10.6436	0.08863
										10.6597	0.08863
										10.6757	0.08863
										10.6917	0.08863
										10.7077	0.08863
										10.7237	0.08863
										10.7397	0.08863
										10.7558	0.08863
										10.7718	0.08863
										10.7878	0.08863
										10.8038	0.08863
										10.8198	0.08863
										10.8358	0.08863
										10.8519	0.08863
										10.8679	0.08863
										10.8839	0.08863
										10.8999	0.08863
										10.9159	0.08863
										10.9319	0.08863
										10.948	0.08863
										10.964	0.08863
										10.98	0.08863
										10.991	0.08863
										10.996	0.08863
										11.012	0.08863
										11.028	0.08863
										11.044	0.08863
										11.0601	0.08863
										11.0761	0.08863
										11.0921	0.08863
										11.1081	0.08863
										11.1241	0.08863
										11.1401	0.08863
										11.1562	0.08863
										11.1722	0.08863
										11.1882	0.08863
										11.2042	0.08863
										11.2202	0.08863
										11.2362	0.08863
										11.2523	0.08863
										11.2683	0.08863
										11.2843	0.08863
										11.3003	0.08863
										11.3163	0.08863
										11.3323	0.08863
										11.3483	0.08863
										11.3644	0.08863
										11.3804	0.08863
										11.3964	0.08863
										11.4124	0.08863
										11.4284	0.08863
										11.4444	0.08863
										11.4605	0.08863
										11.4765	0.08863
										11.491	0.08863
										11.4925	0.08863
										11.5085	0.08863
										11.5245	0.08863
										11.5405	0.08863
										11.5566	0.08863
										11.5726	0.08863
										11.5886	0.08863
										11.6046	0.08863
										11.6206	0.08863
										11.6366	0.08863
										11.6526	0.08863
										11.6687	0.08863
										11.6847	0.08863
										11.7007	0.08863
										11.7167	0.08863
										11.7327	0.08863
										11.7487	0.08863
										11.7648	0.08863
										11.7808	0.08863
										11.7968	0.08863
										11.8128	0.08863
										11.8288	0.08863
										11.8448	0.08863
										11.8609	0.08863
										11.8769	0.08863
										11.9249	0.08863
										11.9409	0.08863
										11.973	0.08863
										11.989	0.08863
										11.991	0.08863
										12.021	0.08863
										12.037	0.08863
										12.0531	0.08863
										12.1011	0.08863
										12.1171	0.08863
										12.1652	0.08863
										12.1812	0.08863
										12.2613	0.08863
										12.2773	0.08863
										12.3253	0.08863
										12.4054	0.08863
										12.4855	0.08863
										12.491	0.08863
										12.5656	0.08863
										12.5976	0.08863
										12.6617	0.08863
										12.6777	0.08863
										12.6937	0.08863
										12.7097	0.08863
										12.7257	0.08863
										12.7417	0.08863
										12.8218	0.08863
										12.8538	0.08863
										12.8699	0.08863
										12.8859	0.08863
										12.9019	0.08863
										12.9179	0.08863
										12.9499	0.08863
										12.991	0.08863
										13.0941	0.08863
										13.1261	0.08863
										13.1742	0.08863
										13.2062	0.08863
										13.2222	0.08863
										13.2382	0.08863
										13.2543	0.08863
										13.2703	0.08863
										13.2863	0.08863
										13.3023	0.08863
										13.3183	0.08863
										13.3343	0.08863
										13.3504	0.08863
										13.3664	0.08863
										13.3984	0.08863
										13.4144	0.08863
										13.4304	0.08863
										13.4465	0.08863
										13.491	0.08863
										13.4945	0.08863
										13.5105	0.08863
										13.5265	0.08863
										13.5425	0.08863
										13.6226	0.08863
										13.6386	0.08863
										13.6547	0.08863
										13.6707	0.08863
										13.8148	0.08863
										13.8308	0.08863
										13.8468	0.08863
										13.8629	0.08863
										13.991	0.08863
										14.2312	0.08863
										14.2633	0.08863
										14.2793	0.08863
										15	0.08863

## Sheet: Fig. 2b
2.7 μJ/cm2		4.0 μJ/cm2
Delay time (ps)	Energy (eV)	Delay time (ps)	Energy (eV)
0	0.0158	0	0.05887
0.01	0.0095	0.01	0.04332
0.02	0.0034	0.02	0.02892
0.03	-0.0009	0.03	0.00588
0.04	-0.0042	0.04	-0.00852
0.05	-0.0095	0.05	-0.01745
0.06	-0.0096	0.06	-0.02004
0.07	-0.0097	0.07	-0.02206
0.08	-0.0094	0.08	-0.02292
0.09	-0.0098	0.09	-0.02234
0.1	-0.0101	0.1	-0.02119
0.2	-0.0098	0.2	-0.02321
0.3	-0.0095	0.3	-0.0235
0.4	-0.0092	0.4	-0.02292
0.5	-0.0098	0.5	-0.02407
0.6	-0.0096	0.6	-0.0235
0.7	-0.0099	0.7	-0.02436
0.8	-0.01	0.8	-0.02465
0.9	-0.0097	0.9	-0.02407
1	-0.01	1	-0.02234

## Sheet: Fig. 2c
0.80 μJ/cm2		1.33 μJ/cm2		2.20 μJ/cm2		2.60 μJ/cm2		2.93 μJ/cm2		3.20 μJ/cm2		3.86 μJ/cm2
E-EF (eV)	Intensity	E-EF (eV)	Intensity	E-EF (eV)	Intensity	E-EF (eV)	Intensity	E-EF (eV)	Intensity	E-EF (eV)	Intensity	E-EF (eV)	Intensity
-0.35276	18.9605	-0.35276	41.5506	-0.35276	94.6063	-0.35276	120.404	-0.35276	178.517	-0.35276	195.013	-0.35276	255.555
-0.34526	20.8324	-0.34526	48.4583	-0.34526	101.786	-0.34526	143.632	-0.34526	169.284	-0.34526	209.024	-0.34526	281.071
-0.33775	22.5535	-0.33775	47.9333	-0.33775	108.669	-0.33775	150.762	-0.33775	189.431	-0.33775	214.456	-0.33775	299.436
-0.33014	29.5839	-0.33014	48.3793	-0.33014	116.073	-0.33014	162.597	-0.33014	213.944	-0.33014	250.474	-0.33014	316.413
-0.32243	26.5778	-0.32243	54.9801	-0.32243	122.211	-0.32243	170.255	-0.32243	230.359	-0.32243	252.888	-0.32243	359.482
-0.31474	31.5432	-0.31474	60.4034	-0.31474	129.104	-0.31474	182.488	-0.31474	247.702	-0.31474	274.463	-0.31474	388.726
-0.30707	32.5083	-0.30707	63.1737	-0.30707	134.396	-0.30707	194.51	-0.30707	263.973	-0.30707	298.473	-0.30707	414.924
-0.29944	32.3965	-0.29944	65.9123	-0.29944	145.897	-0.29944	204.477	-0.29944	290.644	-0.29944	329.645	-0.29944	454.462
-0.29185	41.01	-0.29185	77.9321	-0.29185	165.172	-0.29185	215.436	-0.29185	304.896	-0.29185	337.327	-0.29185	482.702
-0.2842	44.7721	-0.2842	83.6237	-0.2842	174.976	-0.2842	245.251	-0.2842	327.891	-0.2842	389.789	-0.2842	541.15
-0.27649	51.2277	-0.27649	85.8294	-0.27649	174.464	-0.27649	265.517	-0.27649	360.314	-0.27649	413.806	-0.27649	587.573
-0.26884	54.6916	-0.26884	93.7624	-0.26884	186.976	-0.26884	286.985	-0.26884	409.454	-0.26884	451.584	-0.26884	660.553
-0.26128	55.8614	-0.26128	102.894	-0.26128	220.844	-0.26128	309.394	-0.26128	435.285	-0.26128	485.458	-0.26128	708.445
-0.25368	68.4943	-0.25368	107.492	-0.25368	232.916	-0.25368	339.184	-0.25368	486.188	-0.25368	532.606	-0.25368	786.302
-0.24604	76.8046	-0.24604	120.155	-0.24604	248.357	-0.24604	357.452	-0.24604	513.665	-0.24604	592.547	-0.24604	868.227
-0.23837	84.5501	-0.23837	127.761	-0.23837	270.922	-0.23837	388.512	-0.23837	563.138	-0.23837	634.635	-0.23837	936.33
-0.23068	84.8531	-0.23068	143.356	-0.23068	288.62	-0.23068	414.656	-0.23068	618.4	-0.23068	716.796	-0.23068	1036.46
-0.22311	90.7116	-0.22311	157.998	-0.22311	312.437	-0.22311	461.801	-0.22311	714.345	-0.22311	790.296	-0.22311	1142.88
-0.21553	103.252	-0.21553	162.615	-0.21553	349.941	-0.21553	538.783	-0.21553	759.674	-0.21553	850.333	-0.21553	1241.4
-0.20794	123.728	-0.20794	187.039	-0.20794	366.342	-0.20794	586.854	-0.20794	810.107	-0.20794	929.861	-0.20794	1368.09
-0.20035	133.588	-0.20035	210.231	-0.20035	414.209	-0.20035	622.441	-0.20035	903.851	-0.20035	1013.14	-0.20035	1492.61
-0.19276	139.939	-0.19276	224.687	-0.19276	448.515	-0.19276	678.484	-0.19276	1017.92	-0.19276	1128.25	-0.19276	1597.77
-0.18518	155.326	-0.18518	256.68	-0.18518	492.55	-0.18518	729.703	-0.18518	1101.89	-0.18518	1236.34	-0.18518	1751.69
-0.17745	170.392	-0.17745	282.612	-0.17745	544.876	-0.17745	815.91	-0.17745	1189.18	-0.17745	1336.54	-0.17745	1914.71
-0.16974	173.117	-0.16974	299.698	-0.16974	597.282	-0.16974	879.15	-0.16974	1321.19	-0.16974	1442.68	-0.16974	2076.98
-0.16204	187.262	-0.16204	332.81	-0.16204	651.209	-0.16204	986.334	-0.16204	1401.54	-0.16204	1565	-0.16204	2150.93
-0.15438	189.763	-0.15438	375.115	-0.15438	729.216	-0.15438	1062.66	-0.15438	1525.33	-0.15438	1709.78	-0.15438	2292.49
-0.14674	201.458	-0.14674	406.662	-0.14674	769.879	-0.14674	1173.22	-0.14674	1624.67	-0.14674	1820.37	-0.14674	2446.09
-0.13896	206.285	-0.13896	420.994	-0.13896	847.274	-0.13896	1245.2	-0.13896	1736.78	-0.13896	1911.16	-0.13896	2527.7
-0.13122	212.294	-0.13122	452.812	-0.13122	909.191	-0.13122	1330.82	-0.13122	1804.87	-0.13122	2021.91	-0.13122	2587.93
-0.12353	206.945	-0.12353	507.017	-0.12353	974.745	-0.12353	1426.37	-0.12353	1897.84	-0.12353	2059.17	-0.12353	2637.6
-0.11589	213.005	-0.11589	516.296	-0.11589	1036.1	-0.11589	1441.12	-0.11589	1931.98	-0.11589	2165.08	-0.11589	2704.77
-0.10832	208.915	-0.10832	555.313	-0.10832	1127.46	-0.10832	1556.05	-0.10832	1977.09	-0.10832	2205.24	-0.10832	2740.43
-0.1006	205.471	-0.1006	561.809	-0.1006	1164.56	-0.1006	1609.3	-0.1006	1983.63	-0.1006	2270.28	-0.1006	2700.64
-0.09296	194.685	-0.09296	568.656	-0.09296	1241.89	-0.09296	1627.04	-0.09296	2019.64	-0.09296	2311.61	-0.09296	2706.07
-0.0854	191.898	-0.0854	569.175	-0.0854	1287.98	-0.0854	1675.64	-0.0854	2034.79	-0.0854	2295.6	-0.0854	2713.22
-0.0777	187.443	-0.0777	575.817	-0.0777	1287.7	-0.0777	1723	-0.0777	2014.94	-0.0777	2260.3	-0.0777	2638.11
-0.06987	184.26	-0.06987	599.421	-0.06987	1339.3	-0.06987	1721.44	-0.06987	2003.41	-0.06987	2256.92	-0.06987	2603.49
-0.06213	168.31	-0.06213	593.804	-0.06213	1365.58	-0.06213	1724.77	-0.06213	2008.96	-0.06213	2248.1	-0.06213	2530.93
-0.05448	175.008	-0.05448	593.671	-0.05448	1402.03	-0.05448	1755.64	-0.05448	1975.92	-0.05448	2232.84	-0.05448	2478
-0.04671	166.632	-0.04671	579.55	-0.04671	1406.67	-0.04671	1752.88	-0.04671	1966.33	-0.04671	2222.32	-0.04671	2487.03
-0.03904	155.149	-0.03904	584.578	-0.03904	1410.78	-0.03904	1775.21	-0.03904	1929.18	-0.03904	2189.19	-0.03904	2469.52
-0.03148	165.351	-0.03148	585.103	-0.03148	1432.37	-0.03148	1740.46	-0.03148	1877.08	-0.03148	2182.35	-0.03148	2380.44
-0.0238	145.06	-0.0238	557.412	-0.0238	1440.12	-0.0238	1744.29	-0.0238	1867.32	-0.0238	2154.02	-0.0238	2332.69
-0.016	142.609	-0.016	551.176	-0.016	1434.59	-0.016	1702.58	-0.016	1829.06	-0.016	2130.18	-0.016	2288.39
-0.00808	130.253	-0.00808	541.343	-0.00808	1434.2	-0.00808	1666.32	-0.00808	1790.48	-0.00808	2052.35	-0.00808	2266.87
-0.000277149	130.787	-0.000277149	540.471	-0.000277149	1400.61	-0.000277149	1632.43	-0.000277149	1738.72	-0.000277149	2017.14	-0.000277149	2156.29
0.00739	127.985	0.00739	500.779	0.00739	1388.64	0.00739	1599.88	0.00739	1685.57	0.00739	1965.29	0.00739	2117.03
0.01517	114.742	0.01517	496.947	0.01517	1354.29	0.01517	1611.61	0.01517	1667.78	0.01517	1911.48	0.01517	2052.34
0.02308	110.322	0.02308	466.398	0.02308	1328.72	0.02308	1548.83	0.02308	1609.28	0.02308	1913.08	0.02308	2000.3
0.03083	115.067	0.03083	466.236	0.03083	1307.13	0.03083	1492.54	0.03083	1592.64	0.03083	1830.88	0.03083	1925.49
0.03843	105.96	0.03843	439.461	0.03843	1250.7	0.03843	1444.59	0.03843	1518.63	0.03843	1781.71	0.03843	1869.12
0.04614	98.5559	0.04614	430.487	0.04614	1228.07	0.04614	1428.09	0.04614	1473.75	0.04614	1707.68	0.04614	1833.48
0.05396	92.462	0.05396	417.642	0.05396	1191.6	0.05396	1371.92	0.05396	1435.57	0.05396	1652.3	0.05396	1797.72
0.0619	85.6295	0.0619	404.023	0.0619	1151.98	0.0619	1298.55	0.0619	1352.84	0.0619	1616.55	0.0619	1676.61
0.06967	90.1971	0.06967	376.683	0.06967	1114.8	0.06967	1269.15	0.06967	1346.87	0.06967	1547.33	0.06967	1621.36
0.07725	75.465	0.07725	357.343	0.07725	1105.02	0.07725	1232.79	0.07725	1280.57	0.07725	1531.6	0.07725	1566.16
0.08494	75.3001	0.08494	356.222	0.08494	1068.25	0.08494	1194.9	0.08494	1236.57	0.08494	1448.71	0.08494	1491.82
0.09273	69.9358	0.09273	336.23	0.09273	1010.49	0.09273	1129.51	0.09273	1205.32	0.09273	1414.33	0.09273	1443.14
0.10064	68.1398	0.10064	327.07	0.10064	987.901	0.10064	1107.13	0.10064	1129.82	0.10064	1338.79	0.10064	1409.29
0.10865	65.2584	0.10865	302.563	0.10865	922.034	0.10865	1050.75	0.10865	1066.21	0.10865	1243.09	0.10865	1330.94
0.11646	57.654	0.11646	282.616	0.11646	908.955	0.11646	991.092	0.11646	1034.02	0.11646	1200.54	0.11646	1266.58
0.12407	56.2229	0.12407	280.818	0.12407	856.826	0.12407	984.648	0.12407	997.747	0.12407	1147.67	0.12407	1236.58
0.13177	54.1575	0.13177	247.955	0.13177	839.278	0.13177	928.916	0.13177	941.339	0.13177	1127.08	0.13177	1179.38
0.13957	47.8096	0.13957	253.983	0.13957	797.455	0.13957	865.042	0.13957	926.769	0.13957	1043.43	0.13957	1126.82
0.14748	48.5035	0.14748	234.943	0.14748	750.959	0.14748	843.263	0.14748	828.07	0.14748	997.366	0.14748	1061.14
0.15549	43.9755	0.15549	218.558	0.15549	714.243	0.15549	817.905	0.15549	837.627	0.15549	974.05	0.15549	1040.22
0.16361	41.319	0.16361	208.326	0.16361	695.883	0.16361	753.788	0.16361	761.892	0.16361	937.183	0.16361	962.431
0.17149	36.7739	0.17149	194.669	0.17149	642.299	0.17149	754.159	0.17149	742.068	0.17149	882.264	0.17149	922.558
0.17912	35.8151	0.17912	185.839	0.17912	620.943	0.17912	692.254	0.17912	702.278	0.17912	835.148	0.17912	894.762
0.18685	38.3847	0.18685	182.355	0.18685	596.628	0.18685	666.434	0.18685	670.465	0.18685	799.634	0.18685	832.848
0.19468	34.9314	0.19468	163.062	0.19468	572.595	0.19468	620.627	0.19468	641.069	0.19468	780.916	0.19468	803.613
0.20261	25.6769	0.20261	154.682	0.20261	510.718	0.20261	589.22	0.20261	618.191	0.20261	729.586	0.20261	744.502
0.21063	23.2646	0.21063	144.343	0.21063	490.434	0.21063	580.028	0.21063	547.876	0.21063	697.736	0.21063	731.153
0.21876	21.8504	0.21876	135.707	0.21876	487.826	0.21876	537.653	0.21876	541.079	0.21876	647.584	0.21876	683.145
0.22661	24.4483	0.22661	127.713	0.22661	457.669	0.22661	509.865	0.22661	510.043	0.22661	642.232	0.22661	647.622
0.23417	22.9554	0.23417	111.717	0.23417	429.806	0.23417	482.234	0.23417	475.56	0.23417	586.742	0.23417	602.845
0.24183	20.1459	0.24183	115.146	0.24183	409.098	0.24183	452.498	0.24183	463.008	0.24183	566.617	0.24183	577.438
0.24957	19.0853	0.24957	107.141	0.24957	389.004	0.24957	420.983	0.24957	443.736	0.24957	518.029	0.24957	535.111
0.25741	17.3683	0.25741	104.23	0.25741	370.269	0.25741	392.442	0.25741	407.859	0.25741	510.251	0.25741	523.154
0.26533	18.1555	0.26533	96.7986	0.26533	330.482	0.26533	391.172	0.26533	401.988	0.26533	468.831	0.26533	484.371
0.27335	13.8956	0.27335	86.6338	0.27335	338.255	0.27335	364.777	0.27335	356.887	0.27335	432.194	0.27335	456.579
0.28147	13.2627	0.28147	84.5024	0.28147	297.41	0.28147	341.505	0.28147	338.438	0.28147	424.745	0.28147	433.775
0.28968	14.2107	0.28968	70.2433	0.28968	278.417	0.28968	309.086	0.28968	312.966	0.28968	390.029	0.28968	391.325
0.29757	13.0063	0.29757	75.4391	0.29757	266.378	0.29757	307.129	0.29757	317.156	0.29757	371.798	0.29757	378.276
0.30513	11.3208	0.30513	65.5382	0.30513	242.583	0.30513	274.483	0.30513	273.466	0.30513	337.121	0.30513	373.686
0.31277	10.0097	0.31277	67.7253	0.31277	241.686	0.31277	264.06	0.31277	270.366	0.31277	320.142	0.31277	332.297
0.32049	12.0933	0.32049	64.464	0.32049	226.798	0.32049	245.317	0.32049	259.225	0.32049	308.136	0.32049	320.045
0.3283	10.1311	0.3283	55.6337	0.3283	204.79	0.3283	232.042	0.3283	237.361	0.3283	284.846	0.3283	303.433
0.33619	7.40107	0.33619	46.1763	0.33619	191.746	0.33619	213.546	0.33619	227.225	0.33619	267.325	0.33619	286.091
0.34417	8.28812	0.34417	47.9239	0.34417	181.038	0.34417	209.477	0.34417	210.432	0.34417	260.637	0.34417	270.434
0.35224	8.51032	0.35224	45.157	0.35224	173.924	0.35224	200.449	0.35224	206.518	0.35224	234.531	0.35224	249.461
0.3604	8.26789	0.3604	44.6693	0.3604	164.68	0.3604	177.555	0.3604	186.349	0.3604	228.772	0.3604	238.613
0.36864	5.50377	0.36864	36.4713	0.36864	150.795	0.36864	166.347	0.36864	168.543	0.36864	208.313	0.36864	222.128
0.37698	4.65874	0.37698	38.5482	0.37698	144.615	0.37698	156.736	0.37698	161.348	0.37698	199.317	0.37698	209.451
0.38494	6.74932	0.38494	32.364	0.38494	124.796	0.38494	143.841	0.38494	159.78	0.38494	194.753	0.38494	196.293
0.39251	5.31096	0.39251	28.9567	0.39251	120.496	0.39251	146.026	0.39251	149.943	0.39251	169.167	0.39251	182.372
0.40016	4.41679	0.40016	28.8572	0.40016	107.922	0.40016	123.195	0.40016	131.522	0.40016	165.092	0.40016	168.513
0.40788	5.70884	0.40788	26.0438	0.40788	102.143	0.40788	125.146	0.40788	122.303	0.40788	150.203	0.40788	161.094
0.41568	3.82792	0.41568	29.1015	0.41568	99.6443	0.41568	113.612	0.41568	108.119	0.41568	142.871	0.41568	149.2
0.42356	3.12851	0.42356	24.0416	0.42356	85.9706	0.42356	107.675	0.42356	112.793	0.42356	133.372	0.42356	147.842
0.43152	4.07549	0.43152	27.0708	0.43152	85.7639	0.43152	94.546	0.43152	100.095	0.43152	128.281	0.43152	131.731
0.43955	3.70966	0.43955	17.9211	0.43955	76.1664	0.43955	93.2646	0.43955	98.7763	0.43955	117.128	0.43955	121.522
0.44768	3.8334	0.44768	17.2531	0.44768	75.0743	0.44768	83.8498	0.44768	89.6021	0.44768	98.7167	0.44768	118.212
0.45588	2.37166	0.45588	18.1839	0.45588	74.1466	0.45588	80.6419	0.45588	85.8564	0.45588	99.4413	0.45588	100.239
0.46417	2.18993	0.46417	18.786	0.46417	71.6618	0.46417	67.9067	0.46417	74.1823	0.46417	94.5377	0.46417	94.2311
0.47254	2.78714	0.47254	15.1794	0.47254	58.554	0.47254	66.451	0.47254	75.4497	0.47254	92.4726	0.47254	95.7175
0.481	2.91217	0.481	15.181	0.481	56.4249	0.481	60.2553	0.481	66.0688	0.481	84.3211	0.481	83.2621
0.48901	2.60527	0.48901	10.5789	0.48901	50.3266	0.48901	62.2952	0.48901	68.1987	0.48901	79.6661	0.48901	89.0126
0.49656	1.20322	0.49656	14.4427	0.49656	48.4945	0.49656	60.8623	0.49656	61.5729	0.49656	72.3934	0.49656	80.6559
0.50418	2.38376	0.50418	13.6327	0.50418	44.6557	0.50418	51.6354	0.50418	55.3584	0.50418	69.187	0.50418	75.1486
0.51186	1.18215	0.51186	12.6672	0.51186	46.2673	0.51186	49.6468	0.51186	58.4114	0.51186	68.3842	0.51186	75.4801
0.51962	3.18016	0.51962	11.7067	0.51962	39.821	0.51962	49.3621	0.51962	50.178	0.51962	64.7386	0.51962	67.0984
0.52745	2.32154	0.52745	11.1067	0.52745	37.1345	0.52745	41.7643	0.52745	49.7413	0.52745	65.3189	0.52745	65.8237
0.53535	1.15154	0.53535	7.88177	0.53535	36.9522	0.53535	41.4053	0.53535	46.1525	0.53535	54.713	0.53535	64.7087
0.54332	2.2791	0.54332	9.28174	0.54332	36.6305	0.54332	34.3439	0.54332	42.4774	0.54332	50.2877	0.54332	54.5176
0.55137	1.12743	0.55137	9.18948	0.55137	32.8812	0.55137	36.1234	0.55137	38.3698	0.55137	46.9258	0.55137	51.2841
0.55949	1.43778	0.55949	7.82237	0.55949	27.0103	0.55949	34.3618	0.55949	38.8136	0.55949	45.5213	0.55949	51.2879
0.56769	1.26384	0.56769	8.86037	0.56769	30.2314	0.56769	34.0229	0.56769	34.8223	0.56769	45.117	0.56769	49.0738
0.57597	1.40865	0.57597	8.77553	0.57597	25.2507	0.57597	35.2749	0.57597	29.324	0.57597	40.1414	0.57597	48.463
0.58432	1.3984	0.58432	5.43764	0.58432	21.4357	0.58432	31.5312	0.58432	36.0412	0.58432	38.5257	0.58432	45.3598
0.59276	1.53834	0.59276	7.6944	0.59276	22.1637	0.59276	23.7018	0.59276	32.1496	0.59276	33.3956	0.59276	46.4715
0.60127	0.76173	0.60127	6.09223	0.60127	21.5047	0.60127	28.4983	0.60127	27.8943	0.60127	35.2009	0.60127	38.2597
0.60986	1.81108	0.60986	5.73421	0.60986	21.2864	0.60986	23.8536	0.60986	25.3713	0.60986	31.4102	0.60986	36.5482
0.61854	1.34851	0.61854	4.93661	0.61854	16.9027	0.61854	24.5357	0.61854	29.7621	0.61854	31.5559	0.61854	34.9997
0.62667	0.86583	0.62667	6.57339	0.62667	20.0665	0.62667	22.1351	0.62667	28.1905	0.62667	30.2711	0.62667	35.4635
0.63424	1.02948	0.63424	4.63173	0.63424	20.9238	0.63424	18.7061	0.63424	26.4173	0.63424	30.532	0.63424	31.0594
0.64187	0.51053	0.64187	5.61559	0.64187	18.373	0.64187	19.4001	0.64187	23.4773	0.64187	29.777	0.64187	33.5198
0.64956	1.68718	0.64956	2.36284	0.64956	18.0575	0.64956	21.424	0.64956	19.4035	0.64956	26.8358	0.64956	29.5347
0.65732	0.50171	0.65732	3.17774	0.65732	16.0645	0.65732	16.3916	0.65732	20.241	0.65732	29.7867	0.65732	28.6161
0.66514	1.32778	0.66514	2.99025	0.66514	13.6088	0.66514	20.584	0.66514	22.5798	0.66514	27.2258	0.66514	33.3566
0.67303	1.15367	0.67303	4.77485	0.67303	14.6528	0.67303	20.2444	0.67303	23.3707	0.67303	23.3703	0.67303	28.3057
0.68098	1.79681	0.68098	4.40264	0.68098	12.2428	0.68098	21.2292	0.68098	19.7524	0.68098	24.159	0.68098	28.5659
0.68901	1.29545	0.68901	3.72798	0.68901	13.7554	0.68901	14.8995	0.68901	22.0128	0.68901	23.3066	0.68901	28.331
0.69709	0.48101	0.69709	4.3363	0.69709	14.4465	0.69709	15.7276	0.69709	17.6554	0.69709	22.7974	0.69709	23.4364
0.70525	0	0.70525	5.40905	0.70525	11.7768	0.70525	15.9128	0.70525	16.2372	0.70525	22.7579	0.70525	21.1706
0.71347	0.94708	0.71347	4.26218	0.71347	10.2592	0.71347	16.5746	0.71347	16.1016	0.71347	19.5756	0.71347	25.8885
0.72177	0.31326	0.72177	1.5643	0.72177	13.6159	0.72177	14.5558	0.72177	16.4383	0.72177	16.8998	0.72177	21.1329
0.73013	0.30974	0.73013	4.03514	0.73013	8.84812	0.73013	13.8076	0.73013	13.8151	0.73013	16.9129	0.73013	24.3631
0.73857	0.61597	0.73857	3.0766	0.73857	9.23264	0.73857	14.4662	0.73857	16.9262	0.73857	21.8527	0.73857	21.546
0.74708	0.45785	0.74708	2.74707	0.74708	8.39411	0.74708	11.1388	0.74708	18.0069	0.74708	18.3086	0.74708	22.1227
0.75566	0.75673	0.75566	2.87423	0.75566	11.1952	0.75566	10.7413	0.75566	15.4328	0.75566	18.759	0.75566	16.3441
0.76431	0.45008	0.76431	3.4473	0.76431	9.90169	0.76431	10.3464	0.76431	13.0428	0.76431	17.7009	0.76431	24.4493
0.77304	0.89224	0.77304	3.42355	0.77304	11.0032	0.77304	10.8595	0.77304	13.3785	0.77304	17.0979	0.77304	18.2944
0.78185	0.73768	0.78185	2.65417	0.78185	10.0204	0.78185	12.3854	0.78185	12.3846	0.78185	15.9174	0.78185	16.3636
0.79073	0.29169	0.79073	2.63133	0.79073	7.89166	0.79073	10.2332	0.79073	11.8402	0.79073	11.6942	0.79073	19.4294
0.79969	0.5796	0.79969	2.89569	0.79969	7.96917	0.79969	9.26982	0.79969	10.5803	0.79969	13.1896	0.79969	19.4241
0.80797	0.8635	0.80797	2.58524	0.80797	7.07249	0.80797	9.65898	0.80797	11.732	0.80797	17.765	0.80797	19.151
0.81555	1.029	0.81555	2.56753	0.81555	7.36431	0.81555	10.6168	0.81555	9.41859	0.81555	14.7351	0.81555	18.1497
0.82319	0.50953	0.82319	2.03863	0.82319	5.78205	0.82319	10.3763	0.82319	11.5594	0.82319	15.9831	0.82319	16.6639
0.83089	0.50632	0.83089	1.85799	0.83089	7.76086	0.83089	9.11425	0.83089	10.6312	0.83089	14.0116	0.83089	15.5304
0.83864	0.16779	0.83864	2.01052	0.83864	7.87428	0.83864	9.88529	0.83864	10.7218	0.83864	16.925	0.83864	14.9101
0.84645	0.49822	0.84645	1.99583	0.84645	7.31584	0.84645	11.646	0.84645	13.3024	0.84645	13.1424	0.84645	16.1359
0.85432	0.33069	0.85432	1.98072	0.85432	5.44784	0.85432	8.25529	0.85432	13.53	0.85432	13.2064	0.85432	17.0044
0.86225	0.49094	0.86225	1.475	0.86225	7.21014	0.86225	6.7175	0.86225	8.19226	0.86225	12.6202	0.86225	15.5723
0.87023	0.81413	0.87023	2.27659	0.87023	5.86162	0.87023	8.13605	0.87023	11.2229	0.87023	14.3132	0.87023	16.5936
0.87828	0.16148	0.87828	1.45214	0.87828	5.49039	0.87828	11.4643	0.87828	11.9537	0.87828	12.4384	0.87828	15.4985
0.88638	0.32058	0.88638	2.24474	0.88638	4.80982	0.88638	7.68929	0.88638	9.94046	0.88638	10.7412	0.88638	12.6606
0.89454	0.15886	0.89454	1.91061	0.89454	4.77156	0.89454	8.43108	0.89454	9.86605	0.89454	10.4994	0.89454	13.8459
0.90277	0.31489	0.90277	2.05221	0.90277	5.52661	0.90277	8.20931	0.90277	9.7972	0.90277	12.0036	0.90277	16.5857
0.91106	0.31348	0.91106	1.09859	0.91106	6.11638	0.91106	8.46278	0.91106	11.1337	0.91106	9.40534	0.91106	13.9494
0.9194	0.77714	0.9194	1.55733	0.9194	5.44749	0.9194	9.01834	0.9194	10.1115	0.9194	8.87234	0.9194	13.692
0.92782	0	0.92782	2.00586	0.92782	6.01943	0.92782	8.95381	0.92782	9.10891	0.92782	11.7312	0.92782	12.5074
0.93629	0.30695	0.93629	2.29752	0.93629	3.83436	0.93629	9.34794	0.93629	11.0311	0.93629	11.6496	0.93629	16.3935
0.94483	0.30349	0.94483	0.60814	0.94483	5.47599	0.94483	7.146	0.94483	5.93249	0.94483	12.6238	0.94483	11.8652
0.95344	0.30189	0.95344	1.20824	0.95344	4.22414	0.95344	6.33965	0.95344	7.40061	0.95344	9.96024	0.95344	14.1894
0.96211	0.59875	0.96211	2.24635	0.96211	4.34198	0.96211	7.63763	0.96211	7.94179	0.96211	10.9337	0.96211	15.2826
0.97084	0	0.97084	1.04066	0.97084	4.4618	0.97084	7.72883	0.97084	8.77289	0.97084	9.81537	0.97084	12.3398
0.97965	0.2944	0.97965	1.76998	0.97965	5.30633	0.97965	5.45905	0.97965	8.41158	0.97965	8.55618	0.97965	10.4719
0.98852	0.14596	0.98852	1.17196	0.98852	4.83113	0.98852	6.73448	0.98852	6.58605	0.98852	8.78177	0.98852	11.5658
0.99745	0.29059	0.99745	1.60067	0.99745	5.08033	0.99745	6.68168	0.99745	7.11934	0.99745	9.58463	0.99745	11.1878
1.00646	0.5765	1.00646	2.01896	1.00646	3.75022	1.00646	6.05821	1.00646	8.36242	1.00646	8.21757	1.00646	11.3893
1.01554	0.57118	1.01554	2.57464	1.01554	4.00514	1.01554	5.86795	1.01554	7.15405	1.01554	7.58371	1.01554	13.1615
1.02469	0	1.02469	1.27817	1.02469	4.68283	1.02469	5.39312	1.02469	8.37538	1.02469	8.94744	1.02469	8.65844
1.03391	0.14087	1.03391	0.70437	1.03391	3.52274	1.03391	5.77804	1.03391	9.16165	1.03391	10.4245	1.03391	12.5431
1.0432	0.14022	1.0432	1.39784	1.0432	4.61288	1.0432	5.87137	1.0432	8.10727	1.0432	8.5301	1.0432	9.64337
1.05162	0.5212	1.05162	1.90874	1.05162	3.12479	1.05162	6.41972	1.05162	9.36762	1.05162	8.67981	1.05162	11.6212
1.05916	0.17229	1.05916	1.55065	1.05916	4.31087	1.05916	6.72649	1.05916	8.10404	1.05916	7.41621	1.05916	12.2434
1.06674	0.51393	1.06674	0.51393	1.06674	3.76844	1.06674	6.85656	1.06674	6.68534	1.06674	7.02697	1.06674	11.9913
1.07437	0	1.07437	1.36146	1.07437	3.23363	1.07437	5.27862	1.07437	9.0251	1.07437	9.02189	1.07437	10.2124
1.08205	0.33817	1.08205	0.67633	1.08205	4.22893	1.08205	4.57002	1.08205	7.10652	1.08205	8.63119	1.08205	10.1561
1.08978	0.16855	1.08978	0.84143	1.08978	3.70176	1.08978	5.54548	1.08978	7.23337	1.08978	9.75262	1.08978	10.5935
1.09756	0.1667	1.09756	0.50036	1.09756	4.01135	1.09756	6.01464	1.09756	7.18761	1.09756	8.85302	1.09756	8.35292
1.10539	0.33235	1.10539	0.33182	1.10539	3.98632	1.10539	5.97988	1.10539	5.48162	1.10539	7.30585	1.10539	14.7779
1.11326	0.32999	1.11326	0.65971	1.11326	2.14321	1.11326	4.12417	1.11326	8.5833	1.11326	6.93494	1.11326	12.0441
1.12119	0.49198	1.12119	1.14647	1.12119	4.75229	1.12119	4.589	1.12119	7.54007	1.12119	9.34546	1.12119	9.34259
1.12917	0.32556	1.12917	1.62883	1.12917	2.77009	1.12917	4.5591	1.12917	5.53966	1.12917	8.95646	1.12917	11.3994
1.1372	0.16174	1.1372	1.13272	1.1372	3.0783	1.1372	5.0218	1.1372	4.8567	1.1372	7.93758	1.1372	8.41867
1.14528	0.32194	1.14528	0.96479	1.14528	4.98493	1.14528	5.1477	1.14528	5.14641	1.14528	8.68544	1.14528	9.97345
1.15341	0	1.15341	1.27877	1.15341	4.79162	1.15341	4.79239	1.15341	8.9491	1.15341	9.90824	1.15341	9.43277
1.16159	0.15892	1.16159	0.95301	1.16159	4.60433	1.16159	4.44694	1.16159	7.94291	1.16159	6.35449	1.16159	10.3191
1.16983	0.15765	1.16983	1.10327	1.16983	3.31338	1.16983	5.51992	1.16983	6.46682	1.16983	8.6754	1.16983	11.2028
1.17812	0.15663	1.17812	1.56861	1.17812	1.88112	1.17812	3.92064	1.17812	6.58468	1.17812	6.89466	1.17812	11.7531
1.18646	0.15537	1.18646	2.33437	1.18646	3.73877	1.18646	4.98402	1.18646	6.53951	1.18646	7.47426	1.18646	9.1889
1.19486	0.30974	1.19486	1.08435	1.19486	2.78366	1.19486	4.95135	1.19486	6.80629	1.19486	7.11929	1.19486	10.0573
1.20331	0.30774	1.20331	0.92147	1.20331	3.53625	1.20331	5.8423	1.20331	5.22832	1.20331	5.99592	1.20331	8.91469
1.21182	0	1.21182	1.68234	1.21182	3.35947	1.21182	5.50092	1.21182	6.11018	1.21182	6.11241	1.21182	8.5534
1.22038	0	1.22038	0.75841	1.22038	2.12558	1.22038	4.09803	1.22038	4.55021	1.22038	7.58805	1.22038	8.04419
1.229	0	1.229	0.75372	1.229	3.61967	1.229	4.67492	1.229	6.33029	1.229	6.18211	1.229	8.14222
1.23768	0.14942	1.23768	0.89773	1.23768	4.04382	1.23768	4.04603	1.23768	5.84124	1.23768	6.73945	1.23768	11.2327
1.24641	0.14893	1.24641	1.33913	1.24641	3.1265	1.24641	4.90875	1.24641	6.39803	1.24641	6.99569	1.24641	9.07799
1.2552	0.59156	1.2552	0.29493	1.2552	2.06865	1.2552	3.99252	1.2552	6.79947	1.2552	5.17394	1.2552	10.3484
1.26405	0.43973	1.26405	0.8814	1.26405	3.37814	1.26405	5.13997	1.26405	7.63889	1.26405	7.19649	1.26405	11.3076
1.27296	0.29203	1.27296	0.72935	1.27296	2.77233	1.27296	4.96351	1.27296	5.83597	1.27296	7.44309	1.27296	9.19116
1.28192	0.28938	1.28192	1.01488	1.28192	2.75405	1.28192	5.65436	1.28192	7.10247	1.28192	7.96989	1.28192	9.1327
1.29095	0.14433	1.29095	1.15298	1.29095	3.45512	1.29095	4.31729	1.29095	4.60666	1.29095	7.34156	1.29095	6.47915
1.30003	0.42918	1.30003	1.71623	1.30003	2.28831	1.30003	4.43396	1.30003	7.00712	1.30003	5.14918	1.30003	8.7274
1.30918	0	1.30918	0.99461	1.30918	4.4031	1.30918	3.55305	1.30918	6.39113	1.30918	7.67557	1.30918	9.51904
1.31839	0	1.31839	0.56403	1.31839	1.69397	1.31839	2.39971	1.31839	6.20949	1.31839	6.35261	1.31839	9.87944
1.32766	0.13983	1.32766	0.7008	1.32766	2.24458	1.32766	3.50494	1.32766	4.9056	1.32766	5.88795	1.32766	7.71139
1.33699	0.41762	1.33699	0.55722	1.33699	2.92406	1.33699	3.06249	1.33699	6.26528	1.33699	5.70759	1.33699	8.07748
1.34638	0.27686	1.34638	0.96831	1.34638	3.18157	1.34638	3.87023	1.34638	5.39413	1.34638	5.25803	1.34638	7.88238
1.35584	0.27431	1.35584	1.51298	1.35584	4.11948	1.35584	3.98406	1.35584	4.67157	1.35584	7.28224	1.35584	8.93248
1.36536	0.13612	1.36536	0.81854	1.36536	1.91115	1.36536	4.36745	1.36536	4.63829	1.36536	5.8691	1.36536	9.27774
1.37495	0	1.37495	0.94936	1.37495	2.03369	1.37495	3.25206	1.37495	5.42301	1.37495	6.77796	1.37495	8.54148
1.3846	0	1.3846	0.80798	1.3846	3.09534	1.3846	4.44342	1.3846	5.65561	1.3846	5.92372	1.3846	7.94183
1.39432	0.4008	1.39432	0.93542	1.39432	2.6738	1.39432	4.41469	1.39432	4.67938	1.39432	6.8206	1.39432	7.75489
1.4041	0.13314	1.4041	0.53077	1.4041	2.91945	1.4041	4.7837	1.4041	4.64874	1.4041	5.576	1.4041	9.29024
1.41395	0	1.41395	0.52783	1.41395	3.29877	1.41395	3.29765	1.41395	4.48622	1.41395	6.33036	1.41395	8.17789
1.42387	0.13134	1.42387	0.39312	1.42387	2.35803	1.42387	4.19542	1.42387	4.71472	1.42387	5.24074	1.42387	8.64455
1.4326	0.17362	1.4326	0.17362	1.4326	2.77977	1.4326	4.33881	1.4326	4.51541	1.4326	6.94376	1.4326	9.02934
1.44013	0.34487	1.44013	1.20853	1.44013	2.76311	1.44013	4.14645	1.44013	3.79772	1.44013	4.66375	1.44013	7.08437
1.4477	0.17214	1.4477	0.85921	1.4477	2.74888	1.4477	3.95119	1.4477	3.78082	1.4477	7.04523	1.4477	8.93786
1.4553	0	1.4553	1.02485	1.4553	2.90566	1.4553	3.59096	1.4553	4.78676	1.4553	6.49573	1.4553	5.1272
1.46295	0	1.46295	0.17037	1.46295	1.53036	1.46295	2.72116	1.46295	5.95284	1.46295	6.63342	1.46295	7.48408
1.47063	0	1.47063	0.5067	1.47063	3.38238	1.47063	6.42785	1.47063	4.73797	1.47063	6.59792	1.47063	8.28867
1.47836	0	1.47836	0.33721	1.47836	2.18752	1.47836	4.54568	1.47836	4.37503	1.47836	6.22913	1.47836	6.90297
1.48613	0	1.48613	0.8375	1.48613	2.51104	1.48613	4.52237	1.48613	3.51627	1.48613	6.02701	1.48613	7.03398
1.49393	0.16686	1.49393	1.16686	1.49393	2.1657	1.49393	4.33227	1.49393	5.16078	1.49393	3.66541	1.49393	7.82821
1.50178	0	1.50178	0.49653	1.50178	1.82474	1.50178	3.80999	1.50178	5.96787	1.50178	7.78597	1.50178	7.78684
1.50967	0.16512	1.50967	0.49509	1.50967	2.14374	1.50967	4.45002	1.50967	4.45204	1.50967	5.4402	1.50967	7.91189
1.5176	0.6559	1.5176	0.49192	1.5176	3.28065	1.5176	2.45876	1.5176	4.0988	1.5176	5.41146	1.5176	8.52641
1.52557	0.16283	1.52557	0.97955	1.52557	1.95768	1.52557	3.26261	1.52557	5.21857	1.52557	6.19641	1.52557	6.68947
1.53358	0.16198	1.53358	0	1.53358	2.75813	1.53358	3.4086	1.53358	4.21819	1.53358	4.70611	1.53358	8.11243
1.54164	0	1.54164	0.64506	1.54164	2.90646	1.54164	3.22559	1.54164	5.16588	1.54164	4.1963	1.54164	8.87852
1.54974	0.16056	1.54974	0.64223	1.54974	2.7289	1.54974	4.3373	1.54974	5.77779	1.54974	5.13782	1.54974	8.66923
1.55788	0	1.55788	0.95798	1.55788	2.39621	1.55788	3.51306	1.55788	5.74984	1.55788	5.59126	1.55788	5.90899
1.56606	0	1.56606	1.11318	1.56606	1.90695	1.56606	3.17479	1.56606	4.60683	1.56606	5.08539	1.56606	6.35436
1.57429	0.15802	1.57429	0.47407	1.57429	2.21179	1.57429	3.79484	1.57429	4.10865	1.57429	6.00411	1.57429	10.115
1.58256	0.31409	1.58256	0.471	1.58256	2.82908	1.58256	3.14151	1.58256	4.55814	1.58256	5.81619	1.58256	5.97366
1.59088	0	1.59088	0.46933	1.59088	3.4389	1.59088	4.22261	1.59088	4.37562	1.59088	4.8469	1.59088	8.28358
1.59924	0.46656	1.59924	0	1.59924	2.33252	1.59924	4.51117	1.59924	4.51145	1.59924	5.60009	1.59924	5.5987
1.60765	0.15441	1.60765	0.46324	1.60765	2.62781	1.60765	3.24795	1.60765	5.41471	1.60765	4.64099	1.60765	10.828
1.6161	0.15359	1.6161	0.7696	1.6161	3.5397	1.6161	2.30906	1.6161	4.30875	1.6161	4.30847	1.6161	6.92004
1.62459	0.30608	1.62459	0.76548	1.62459	1.98898	1.62459	2.14175	1.62459	3.21441	1.62459	7.19155	1.62459	7.04043
1.63314	0	1.63314	0.91278	1.63314	2.7397	1.63314	3.50107	1.63314	4.41467	1.63314	4.56498	1.63314	7.15682
1.64172	0.1514	1.64172	0.60534	1.64172	2.7239	1.64172	2.5744	1.64172	4.39096	1.64172	4.9944	1.64172	7.11431
1.65036	0.15086	1.65036	0.60181	1.65036	2.10905	1.65036	3.16155	1.65036	3.6144	1.65036	5.87296	1.65036	7.37776
1.65904	0.15005	1.65904	1.19795	1.65904	1.79867	1.65904	3.1464	1.65904	5.54094	1.65904	6.44284	1.65904	7.33854
1.66777	0	1.66777	0.29794	1.66777	1.93686	1.66777	2.97937	1.66777	4.76699	1.66777	5.8095	1.66777	5.95739
1.67654	0.14789	1.67654	0.44476	1.67654	2.51823	1.67654	3.26038	1.67654	5.48148	1.67654	5.92651	1.67654	5.92731
1.68537	0	1.68537	0.58917	1.68537	2.2096	1.68537	2.94693	1.68537	3.38928	1.68537	5.45499	1.68537	6.77829
1.69424	0	1.69424	1.02619	1.69424	2.932	1.69424	3.95739	1.69424	4.98224	1.69424	4.10501	1.69424	5.27696
1.70316	0	1.70316	1.02034	1.70316	2.18538	1.70316	3.06182	1.70316	3.93825	1.70316	3.35043	1.70316	8.59683
1.71213	0.28994	1.71213	0.86955	1.71213	1.15975	1.71213	2.46526	1.71213	3.62184	1.71213	4.92762	1.71213	5.94214
1.72114	0.14391	1.72114	1.00977	1.72114	3.02799	1.72114	3.46053	1.72114	3.89043	1.72114	4.03671	1.72114	5.62319
1.73021	0.14365	1.73021	0.718	1.73021	1.57702	1.73021	3.87099	1.73021	3.299	1.73021	6.45383	1.73021	8.46102
1.73933	0	1.73933	0.28469	1.73933	1.85359	1.73933	2.42479	1.73933	6.27248	1.73933	4.84749	1.73933	5.56103
1.7485	0	1.7485	1.13431	1.7485	2.55383	1.7485	2.4107	1.7485	4.67958	1.7485	4.1149	1.7485	7.65887
1.75771	0.42364	1.75771	0.42261	1.75771	2.11562	1.75771	3.2424	1.75771	3.24136	1.75771	3.8089	1.75771	7.61884
1.76698	0	1.76698	0.42131	1.76698	1.6824	1.76698	2.94453	1.76698	5.18824	1.76698	4.20743	1.76698	5.6093
1.7763	0.69745	1.7763	0.13949	1.7763	1.81312	1.7763	2.92879	1.7763	4.60448	1.7763	6.55529	1.7763	8.09175
1.78568	0	1.78568	0.55411	1.78568	2.6349	1.78568	3.05311	1.78568	4.02313	1.78568	5.54545	1.78568	7.6283
1.7951	0.13795	1.7951	0.82694	1.7951	3.03442	1.7951	3.86366	1.7951	4.82676	1.7951	4.41419	1.7951	5.93191
1.80458	0	1.80458	1.3716	1.80458	1.64572	1.80458	4.25276	1.80458	4.11379	1.80458	5.48438	1.80458	8.64475
1.81411	0.13617	1.81411	0.40927	1.81411	2.45486	1.81411	2.31919	1.81411	3.41007	1.81411	4.6389	1.81411	6.14234
1.82369	0	1.82369	0.40699	1.82369	1.6272	1.82369	3.80009	1.82369	4.20557	1.82369	5.02031	1.82369	5.55993
1.83333	0	1.83333	0.9446	1.83333	1.61913	1.83333	3.23675	1.83333	5.12418	1.83333	3.91405	1.83333	5.80174
1.84302	0.1339	1.84302	0.67051	1.84302	1.87914	1.84302	1.87763	1.84302	4.55943	1.84302	4.96389	1.84302	5.36509
1.85276	0.80041	1.85276	0.53435	1.85276	2.53487	1.85276	3.46893	1.85276	5.20164	1.85276	4.80169	1.85276	8.53692
1.86256	0	1.86256	0.53036	1.86256	2.12219	1.86256	3.05076	1.86256	4.11248	1.86256	5.96787	1.86256	6.63213
1.87242	0.26332	1.87242	0.39622	1.87242	2.10976	1.87242	3.03535	1.87242	4.616	1.87242	6.20086	1.87242	8.57618
1.88233	0.13116	1.88233	0.5249	1.88233	2.2288	1.88233	3.41026	1.88233	4.19873	1.88233	4.32841	1.88233	8.26234
1.8923	0.13067	1.8923	0.78304	1.8923	1.69625	1.8923	3.00073	1.8923	3.65162	1.8923	4.95709	1.8923	6.51971
1.90232	0.25937	1.90232	0.64892	1.90232	1.81512	1.90232	3.88986	1.90232	2.72342	1.90232	6.09306	1.90232	7.90916
1.91241	0.25766	1.91241	0.64476	1.91241	1.67613	1.91241	3.86929	1.91241	3.99653	1.91241	5.4172	1.91241	6.44687
1.92255	0	1.92255	0.64134	1.92255	2.56538	1.92255	3.07777	1.92255	4.10086	1.92255	4.48673	1.92255	6.66916
1.93274	0.25474	1.93274	0.51021	1.93274	1.27516	1.93274	3.06197	1.93274	3.1868	1.93274	4.71499	1.93274	5.35463
1.943	0.12676	1.943	0.12676	1.943	1.39514	1.943	3.16743	1.943	4.56306	1.943	4.56499	1.943	6.21221
1.95331	0.12628	1.95331	0.37861	1.95331	1.38718	1.95331	3.65521	1.95331	4.41049	1.95331	6.17556	1.95331	6.05
1.96368	0	1.96368	0.25064	1.96368	2.3823	1.96368	3.88375	1.96368	3.50899	1.96368	3.75987	1.96368	7.76822
1.97412	0.24944	1.97412	0.99682	1.97412	2.2419	1.97412	1.99389	1.97412	3.86341	1.97412	6.47935	1.97412	7.60078
1.98461	0.3719	1.98461	0.99086	1.98461	2.60069	1.98461	3.34521	1.98461	5.08011	1.98461	6.44193	1.98461	5.94923
1.99516	0	1.99516	0.36976	1.99516	2.58763	1.99516	2.83303	1.99516	5.78995	1.99516	5.1717	1.99516	7.51441
2.00578	0.2454	2.00578	0.12247	2.00578	2.20273	2.00578	3.18411	2.00578	4.16478	2.00578	6.85689	2.00578	6.98172
2.01646	0.12199	2.01646	0.12152	2.01646	1.70509	2.01646	2.55646	2.01646	3.41136	2.01646	3.65393	2.01646	7.30834
2.0272	0	2.0272	0.36316	2.0272	2.29933	2.0272	3.02612	2.0272	4.11608	2.0272	5.44745	2.0272	6.41776
2.038	0.36106	2.038	0.48164	2.038	1.92635	2.038	2.76811	2.038	4.45329	2.038	6.13846	2.038	5.29459
2.04886	0	2.04886	1.07782	2.04886	2.03551	2.04886	2.15563	2.04886	4.18882	2.04886	6.22247	2.04886	6.34538
2.05979	0.11919	2.05979	0.35757	2.05979	1.42749	2.05979	2.73696	2.05979	5.11357	2.05979	4.40028	2.05979	6.06778
2.07078	0.11826	2.07078	0.23607	2.07078	1.89292	2.07078	3.78446	2.07078	3.90319	2.07078	5.3219	2.07078	7.92395
2.08184	0.11734	2.08184	0.23469	2.08184	2.82177	2.08184	2.70259	2.08184	3.88039	2.08184	4.93925	2.08184	6.70148
2.09296	0.11711	2.09296	0.58466	2.09296	2.8048	2.09296	3.39129	2.09296	3.2728	2.09296	4.55855	2.09296	4.91012
2.10414	0.1162	2.10414	0.34883	2.10414	2.20735	2.10414	4.29964	2.10414	3.48624	2.10414	4.6471	2.10414	6.15885
2.11352	0	2.11352	0.34723	2.11352	3.46894	2.11352	2.2543	2.11352	5.0315	2.11352	5.02911	2.11352	8.84767
2.12105	0	2.12105	0.864	2.12105	2.24715	2.12105	3.97413	2.12105	5.18332	2.12105	4.14503	2.12105	7.94588
2.12861	0.17226	2.12861	0.51643	2.12861	2.06504	2.12861	2.40922	2.12861	6.02288	2.12861	4.81946	2.12861	6.0205
2.1362	0	2.1362	0.85722	2.1362	2.2285	2.1362	3.77169	2.1362	3.77102	2.1362	5.3132	2.1362	6.34064
2.14382	0.1709	2.14382	0.5117	2.14382	2.21938	2.14382	2.39095	2.14382	2.56051	2.14382	5.12304	2.14382	5.97654
2.15147	0.34046	2.15147	0.51035	2.15147	2.38186	2.15147	2.71996	2.15147	4.42191	2.15147	5.44227	2.15147	5.78172
2.15915	0.508	2.15915	0.16922	2.15915	2.03199	2.15915	3.21889	2.15915	3.72655	2.15915	5.42077	2.15915	5.75955
2.16686	0.16855	2.16686	0.33744	2.16686	1.85507	2.16686	1.01298	2.16686	4.55556	2.16686	4.5559	2.16686	7.42428
2.17461	0.16822	2.17461	0.67153	2.17461	0.16822	2.17461	3.02523	2.17461	3.6971	2.17461	4.20175	2.17461	6.723
2.18238	0.16722	2.18238	0	2.18238	2.34403	2.18238	2.00827	2.18238	4.68574	2.18238	5.52282	2.18238	6.694
2.19018	0	2.19018	0.83376	2.19018	2.00095	2.19018	4.00158	2.19018	4.33402	2.19018	5.50221	2.19018	6.50285
2.19802	0	2.19802	0.66422	2.19802	1.99233	2.19802	3.48733	2.19802	5.479	2.19802	3.81977	2.19802	4.98332
2.20589	0.16556	2.20589	0.16523	2.20589	1.48805	2.20589	1.48838	2.20589	3.30755	2.20589	4.46679	2.20589	5.78896
2.21379	0	2.21379	0.98808	2.21379	1.48245	2.21379	2.96456	2.21379	4.61125	2.21379	4.77746	2.21379	7.08342
2.22172	0.16391	2.22172	0.65565	2.22172	2.1325	2.22172	2.46131	2.22172	2.95371	2.22172	4.42859	2.22172	6.89187
2.22968	0	2.22968	0.32717	2.22968	1.96203	2.22968	2.77864	2.22968	3.59525	2.22968	5.72021	2.22968	6.69975
2.23767	0.16293	2.23767	0.48846	2.23767	3.09337	2.23767	1.62832	2.23767	3.74411	2.23767	4.55811	2.23767	6.02055
2.2457	0.16228	2.2457	0.64813	2.2457	1.29723	2.2457	2.10797	2.2457	4.05333	2.2457	4.70015	2.2457	6.9717
2.25375	0.1613	2.25375	0.80748	2.25375	2.09885	2.25375	2.58275	2.25375	2.74535	2.25375	4.19738	2.25375	6.78111
2.26185	0	2.26185	0.48228	2.26185	0.96456	2.26185	2.09042	2.26185	3.21562	2.26185	4.02018	2.26185	6.11027
2.26997	0.16	2.26997	0.64067	2.26997	3.36333	2.26997	2.40266	2.26997	2.56201	2.26997	4.48498	2.26997	5.76469
2.27813	0.15936	2.27813	0	2.27813	1.43552	2.27813	2.55201	2.27813	2.71169	2.27813	4.62594	2.27813	6.54019
2.28631	0	2.28631	0.63583	2.28631	0.95294	2.28631	2.7001	2.28631	2.06459	2.28631	2.85946	2.28631	6.67186
2.29454	0.15839	2.29454	0.47454	2.29454	1.26652	2.29454	2.21432	2.29454	4.74704	2.29454	5.2219	2.29454	7.75622
2.30279	0	2.30279	0.15743	2.30279	1.57562	2.30279	3.15188	2.30279	2.99509	2.30279	4.25425	2.30279	6.6196
2.31108	0	2.31108	0.78494	2.31108	2.03899	2.31108	2.51033	2.31108	3.60886	2.31108	4.55219	2.31108	4.7093
2.31941	0.15648	2.31941	0.78175	2.31941	2.18751	2.31941	3.12637	2.31941	2.65694	2.31941	4.06524	2.31941	5.47067
2.32776	0.15584	2.32776	0.77762	2.32776	1.09026	2.32776	2.80135	2.32776	3.42535	2.32776	4.66828	2.32776	7.16048
2.33615	0.46562	2.33615	0.46531	2.33615	1.08519	2.33615	2.4808	2.33615	3.72246	2.33615	4.49724	2.33615	6.9774
2.34458	0	2.34458	1.08108	2.34458	2.31706	2.34458	3.24294	2.34458	4.47828	2.34458	4.94106	2.34458	5.40479
2.35304	0.15395	2.35304	0.61484	2.35304	1.07636	2.35304	3.07545	2.35304	3.84517	2.35304	5.99726	2.35304	7.3834
2.36153	0	2.36153	0.61264	2.36153	1.99061	2.36153	2.45087	2.36153	3.67646	2.36153	4.13453	2.36153	6.27908
2.37006	0	2.37006	0.45807	2.37006	1.37327	2.37006	2.89703	2.37006	3.81192	2.37006	4.72774	2.37006	5.03437
2.37863	0.15175	2.37863	0.60763	2.37863	2.43084	2.37863	2.12703	2.37863	3.03785	2.37863	4.40456	2.37863	6.07508
2.38723	0.30226	2.38723	1.36203	2.38723	0.90771	2.38723	2.7222	2.38723	4.0836	2.38723	3.17807	2.38723	7.56518
2.39586	0.15051	2.39586	0.45215	2.39586	1.35644	2.39586	2.56112	2.39586	3.91787	2.39586	3.76581	2.39586	4.52052
2.40454	0	2.40454	0.90026	2.40454	0.75006	2.40454	1.95103	2.40454	4.20029	2.40454	4.35142	2.40454	6.75428
2.41324	0	2.41324	0.89717	2.41324	1.64322	2.41324	2.98789	2.41324	4.48122	2.41324	2.83924	2.41324	5.52952
2.42199	0.29762	2.42199	0.14896	2.42199	1.63705	2.42199	2.97587	2.42199	2.38095	2.42199	4.46366	2.42199	4.61262
2.43077	0	2.43077	0.14835	2.43077	1.77741	2.43077	2.66842	2.43077	4.14944	2.43077	4.59326	2.43077	5.33531
2.43958	0	2.43958	0.44229	2.43958	1.91841	2.43958	1.47612	2.43958	2.95163	2.43958	3.54226	2.43958	5.7546
2.44843	0	2.44843	0.7347	2.44843	1.32258	2.44843	3.08622	2.44843	3.23365	2.44843	4.26168	2.44843	6.61259
2.45732	0	2.45732	0.43893	2.45732	2.6351	2.45732	3.36492	2.45732	3.07403	2.45732	3.51083	2.45732	6.58698
2.46625	0.2912	2.46625	0.43741	2.46625	2.18553	2.46625	1.60313	2.46625	4.08077	2.46625	3.93547	2.46625	5.39421
2.47521	0.14499	2.47521	0.1453	2.47521	2.61203	2.47521	2.32325	2.47521	3.62972	2.47521	3.9194	2.47521	6.38613
2.48421	0	2.48421	0.28939	2.48421	2.31267	2.48421	2.89144	2.48421	3.75627	2.48421	4.76973	2.48421	5.92666
2.49325	0	2.49325	0.43227	2.49325	2.01454	2.49325	1.87166	2.49325	4.75104	2.49325	4.60665	2.49325	4.03029
2.50233	0	2.50233	0.43016	2.50233	1.43278	2.50233	2.00673	2.50233	4.73179	2.50233	3.58359	2.50233	5.15955
2.51144	0	2.51144	0.71354	2.51144	1.57087	2.51144	3.71089	2.51144	3.42571	2.51144	4.85369	2.51144	4.8525
2.5206	0	2.5206	0.42657	2.5206	1.56369	2.5206	3.41196	2.5206	4.69018	2.5206	3.41107	2.5206	4.69078
2.52979	0.14169	2.52979	0.42448	2.52979	1.27375	2.52979	4.10403	2.52979	3.82154	2.52979	3.96383	2.52979	5.94307
2.53902	0	2.53902	0.5632	2.53902	1.6908	2.53902	2.25579	2.53902	2.8184	2.53902	3.52418	2.53902	5.63739
2.54829	0	2.54829	0	2.54829	2.10461	2.54829	2.66663	2.54829	3.22746	2.54829	4.91175	2.54829	4.63074
2.55759	0	2.55759	0.27953	2.55759	1.25774	2.55759	2.51637	2.55759	2.37587	2.55759	2.79502	2.55759	6.00888
2.56694	0	2.56694	0.69514	2.56694	0.97379	2.56694	3.06187	2.56694	2.92314	2.56694	3.6174	2.56694	5.14995
2.57633	0	2.57633	0.41532	2.57633	1.8015	2.57633	1.66364	2.57633	3.60388	2.57633	3.74144	2.57633	4.85249
2.58576	0	2.58576	0.41444	2.58576	1.79388	2.58576	1.93173	2.58576	2.89819	2.58576	4.13918	2.58576	5.93423
2.59522	0	2.59522	0.13727	2.59522	1.51174	2.59522	2.06053	2.59522	2.19897	2.59522	3.435	2.59522	5.77211
2.60473	0	2.60473	0.41036	2.60473	0.82043	2.60473	1.77812	2.60473	3.14676	2.60473	5.33553	2.60473	3.01007
2.61428	0	2.61428	0.81694	2.61428	1.63475	2.61428	2.58925	2.61428	2.86088	2.61428	3.2695	2.61428	5.45129
2.62387	0.13553	2.62387	0.40717	2.62387	1.62837	2.62387	1.76361	2.62387	2.17078	2.62387	2.71261	2.62387	3.25617
2.6335	0	2.6335	0.27019	2.6335	0.94581	2.6335	3.10792	2.6335	2.70105	2.6335	2.83715	2.6335	5.40498
2.64317	0	2.64317	0.53808	2.64317	0.53808	2.64317	1.61423	2.64317	1.48015	2.64317	2.42106	2.64317	4.8427
2.65288	0.1338	2.65288	0.53607	2.65288	1.07213	2.65288	3.21496	2.65288	2.67861	2.65288	4.42032	2.65288	5.62654
2.66264	0	2.66264	0.667	2.66264	1.86835	2.66264	2.66686	2.66264	2.40041	2.66264	3.06855	2.66264	4.53378
2.67243	0.13266	2.67243	0.53149	2.67243	1.72683	2.67243	1.85835	2.67243	3.31958	2.67243	3.45309	2.67243	3.98601
2.68227	0.13209	2.68227	0.26446	2.68227	1.71857	2.68227	1.98332	2.68227	2.64433	2.68227	3.43714	2.68227	5.28894
2.69215	0	2.69215	0.1318	2.69215	1.58023	2.69215	2.89743	2.69215	3.29114	2.69215	4.47851	2.69215	4.08139
2.70207	0	2.70207	0.39343	2.70207	1.4422	2.70207	1.57315	2.70207	4.0644	2.70207	4.45641	2.70207	6.03098
2.71204	0	2.71204	0.52184	2.71204	1.56694	2.71204	1.69648	2.71204	2.47995	2.71204	3.13331	2.71204	3.65374
2.72205	0	2.72205	0.38948	2.72205	1.17013	2.72205	2.72947	2.72205	2.20847	2.72205	3.64023	2.72205	5.19871
2.7321	0	2.7321	0.51819	2.7321	1.42361	2.7321	1.68214	2.7321	2.58784	2.7321	5.04839	2.7321	5.30411
2.7422	0	2.7422	0.64465	2.7422	2.31895	2.7422	2.83406	2.7422	2.8335	2.7422	3.99521	2.7422	4.63791
2.75234	0.12843	2.75234	0.38472	2.75234	1.2826	2.75234	2.56604	2.75234	3.07863	2.75234	3.20734	2.75234	3.97651
2.76253	0.12787	2.76253	0.25574	2.76253	2.68305	2.76253	1.91611	2.76253	2.93823	2.76253	2.80953	2.76253	5.36498
2.77275	0	2.77275	0.76333	2.77275	1.14445	2.77275	1.78019	2.77275	2.16268	2.77275	3.55982	2.77275	5.0851
2.78303	0	2.78303	0.88622	2.78303	1.01326	2.78303	2.02651	2.78303	2.27865	2.78303	2.40569	2.78303	4.30461
2.79335	0	2.79335	0	2.79335	1.5134	2.79335	1.89202	2.79335	2.64872	2.79335	2.77328	2.79335	4.78958
2.80371	0	2.80371	0.62746	2.80371	1.00416	2.80371	1.38003	2.80371	2.63524	2.80371	3.76561	2.80371	5.39805
2.81412	0.25022	2.81412	0.25022	2.81412	1.12488	2.81412	2.3735	2.81412	1.999	2.81412	2.37514	2.81412	3.4992
2.82458	0.12456	2.82458	0.49797	2.82458	1.36853	2.82458	2.24073	2.82458	2.61195	2.82458	3.23585	2.82458	4.35581
2.83508	0.24776	2.83508	0.12401	2.83508	1.85777	2.83508	1.73458	2.83508	3.22085	2.83508	2.84935	2.83508	4.58229
2.84562	0	2.84562	0.49361	2.84562	1.72615	2.84562	1.97417	2.84562	3.32936	2.84562	3.82488	2.84562	3.20779
2.85622	0.24559	2.85622	0.61356	2.85622	0.98261	2.85622	1.22765	2.85622	2.57851	2.85622	3.8067	2.85622	4.79013
2.86686	0.24423	2.86686	0.48955	2.86686	1.95549	2.86686	2.56769	2.86686	2.07842	2.86686	2.93323	2.86686	4.27814
2.87755	0.12158	2.87755	0.365	2.87755	1.21632	2.87755	1.70344	2.87755	2.06871	2.87755	3.7735	2.87755	4.26008
2.88828	0	2.88828	0.36339	2.88828	0.9694	2.88828	2.42323	2.88828	2.42162	2.88828	2.66639	2.88828	2.54508
2.89906	0.12051	2.89906	0.12077	2.89906	1.08642	2.89906	1.56844	2.89906	2.29254	2.89906	2.89427	2.89906	4.34328
2.9099	0	2.9099	0.36018	2.9099	1.20078	2.9099	1.6812	2.9099	2.6423	2.9099	3.00249	2.9099	4.20353
2.92077	0.23888	2.92077	0.35858	2.92077	1.31463	2.92077	2.03312	2.92077	2.98917	2.92077	1.91262	2.92077	4.42456
2.9317	0.23835	2.9317	0.47616	2.9317	0.47616	2.9317	2.85751	2.9317	2.38002	2.9317	3.57149	2.9317	3.92795
2.94268	0.11864	2.94268	0.23702	2.94268	1.65942	2.94268	2.01376	2.94268	2.84532	2.94268	3.55533	2.94268	4.38557
2.9537	0.35382	2.9537	0.58978	2.9537	1.65176	2.9537	1.76909	2.9537	3.18541	2.9537	2.94997	2.9537	3.42164
2.96478	0.23491	2.96478	0.58741	2.96478	1.40948	2.96478	2.23154	2.96478	3.2872	2.96478	3.28852	2.96478	3.28957
2.9759	0	2.9759	0.46773	2.9759	1.16932	2.9759	2.22183	2.9759	1.87064	2.9759	4.093	2.9759	4.44471
2.98708	0	2.98708	0.23308	2.98708	0.69819	2.98708	2.79406	2.98708	2.09639	2.98708	2.91086	2.98708	3.14289
2.9983	0.11576	2.9983	0.23177	2.9983	1.39116	2.9983	2.43296	2.9983	1.96968	2.9983	2.54846	2.9983	2.89807
3.00958	0.1155	3.00958	0.23047	3.00958	1.15366	3.00958	1.96083	3.00958	2.65381	3.00958	3.11475	3.00958	4.38183
3.0209	0	3.0209	0.22944	3.0209	1.95228	3.0209	0.80406	3.0209	1.72284	3.0209	2.41089	3.0209	3.33096
3.03228	0	3.03228	0.45784	3.03228	1.37093	3.03228	1.02858	3.03228	1.37196	3.03228	2.9731	3.03228	4.11537
3.04371	0.22789	3.04371	0.22763	3.04371	0.79683	3.04371	1.70709	3.04371	1.93395	3.04371	2.73052	3.04371	2.84627
3.05519	0.11317	3.05519	0.56637	3.05519	1.58698	3.05519	3.39876	3.05519	1.69912	3.05519	2.9453	3.05519	3.51168
3.06672	0	3.06672	0.22558	3.06672	1.12763	3.06672	2.02993	3.06672	2.14361	3.06672	2.1431	3.06672	4.96089
3.07831	0.11215	3.07831	0.33645	3.07831	1.68403	3.07831	2.02073	3.07831	2.46984	3.07831	3.03008	3.07831	3.03187
3.08995	0.11189	3.08995	0.55846	3.08995	1.4526	3.08995	2.01131	3.08995	2.34674	3.08995	2.34725	3.08995	2.4594
3.10164	0.11113	3.10164	0.11113	3.10164	0.89008	3.10164	2.89251	3.10164	2.89175	3.10164	1.89205	3.10164	4.67343
3.11338	0.11088	3.11338	0.55415	3.11338	1.21816	3.11338	1.55005	3.11338	2.32696	3.11338	1.77256	3.11338	4.65115
3.12518	0.11012	3.12518	0.33087	3.12518	1.43387	3.12518	2.31485	3.12518	1.6531	3.12518	1.65386	3.12518	2.64648
3.13704	0.10987	3.13704	0.10987	3.13704	1.09721	3.13704	1.42632	3.13704	1.31745	3.13704	3.07288	3.13704	2.74301
3.14894	0	3.14894	0.65596	3.14894	0.32761	3.14894	1.63879	3.14894	2.07451	3.14894	3.16845	3.14894	3.1682
3.1609	0	3.1609	0.21749	3.1609	1.19631	3.1609	1.19631	3.1609	1.84802	3.1609	2.82709	3.1609	2.71847
3.17292	0.10837	3.17292	0.10837	3.17292	1.0827	3.17292	1.29869	3.17292	1.84079	3.17292	3.24686	3.17292	2.81413
3.18499	0.10787	3.18499	0.10762	3.18499	0.64599	3.18499	1.50847	3.18499	1.4006	3.18499	1.72372	3.18499	4.31042
3.19712	0.10738	3.19712	0.21451	3.19712	0.85728	3.19712	1.82391	3.19712	1.71654	3.19712	3.8606	3.19712	3.3252
3.2093	0	3.2093	0.10688	3.2093	1.17471	3.2093	0.9607	3.2093	1.38774	3.2093	2.34819	3.2093	2.66859
3.22154	0	3.22154	0	3.22154	1.06291	3.22154	1.70025	3.22154	1.2747	3.22154	1.38183	3.22154	2.3381
3.23384	0.21155	3.23384	0.63465	3.23384	0.74006	3.23384	1.05799	3.23384	2.43221	3.23384	2.85506	3.23384	2.96268
3.24619	0	3.24619	0.31573	3.24619	1.36883	3.24619	1.47375	3.24619	1.79046	3.24619	2.10497	3.24619	3.26348
3.25861	0	3.25861	0.10492	3.25861	0.94305	3.25861	0.7337	3.25861	1.78168	3.25861	2.51489	3.25861	3.03925
3.27108	0.10419	3.27108	0.41724	3.27108	0.52192	3.27108	1.46011	3.27108	2.2946	3.27108	2.60692	3.27108	2.18944
3.2836	0.1037	3.2836	0.20741	3.2836	1.24688	3.2836	0.83061	3.2836	1.9733	3.2836	2.7002	3.2836	1.7654
3.29619	0	3.29619	0.10346	3.29619	0.8265	3.29619	1.653	3.29619	1.65444	3.29619	2.37603	3.29619	2.17128
3.30883	0	3.30883	0.3087	3.30883	0.92538	3.30883	1.74851	3.30883	1.64553	3.30883	2.46889	3.30883	2.88106
3.32154	0.10226	3.32154	0.51202	3.32154	0.71678	3.32154	2.0476	3.32154	1.0238	3.32154	2.86664	3.32154	1.94534
3.3343	0	3.3343	0.50962	3.3343	0.81521	3.3343	1.01901	3.3343	2.34313	3.3343	1.73268	3.3343	2.54765
3.34713	0	3.34713	0.10154	3.34713	1.521	3.34713	1.21708	3.34713	1.62278	3.34713	2.12882	3.34713	1.521
3.36001	0	3.36001	0.20166	3.36001	1.31244	3.36001	1.00924	3.36001	1.9186	3.36001	1.61445	3.36001	2.11907
3.37296	0	3.37296	0.10035	3.37296	0.50248	3.37296	1.0052	3.37296	1.20568	3.37296	2.21041	3.37296	1.80828
3.38596	0.09988	3.38596	0.10012	3.38596	1.30083	3.38596	1	3.38596	1.30059	3.38596	2.09988	3.38596	1.80024
3.39903	0	3.39903	0.09941	3.39903	0.59741	3.39903	1.09517	3.39903	1.39364	3.39903	1.0947	3.39903	1.69234
3.41216	0.09918	3.41216	0.19788	3.41216	0.89094	3.41216	1.08953	3.41216	1.4867	3.41216	1.38705	3.41216	2.08011
3.42535	0	3.42535	0.19718	3.42535	0.49307	3.42535	1.18285	3.42535	1.28109	3.42535	1.38049	3.42535	1.97203
3.43861	0.09824	3.43861	0.09824	3.43861	0.98053	3.43861	0.88299	3.43861	0.98123	3.43861	1.17794	3.43861	1.37465
3.45193	0	3.45193	0.09777	3.45193	0.97657	3.45193	0.58594	3.45193	1.46451	3.45193	1.36744	3.45193	0.68395
3.46531	0.09708	3.46531	0.09708	3.46531	0.38854	3.46531	0.2917	3.46531	0.6807	3.46531	0.58316	3.46531	1.45801
3.47876	0	3.47876	0	3.47876	0.58038	3.47876	0.57992	3.47876	0.484	3.47876	0.77454	3.47876	2.03123
3.49227	0	3.49227	0.28892	3.49227	0.19277	3.49227	0.96177	3.49227	0.86631	3.49227	1.34754	3.49227	1.05908
3.50584	0	3.50584	0.09569	3.50584	0.8624	3.50584	0.38301	3.50584	0.67055	3.50584	0.86194	3.50584	0.95856
3.51948	0	3.51948	0.09524	3.51948	0.38163	3.51948	0.1907	3.51948	0.76304	3.51948	0.66735	3.51948	0.85782
3.53319	0	3.53319	0.18956	3.53319	0.37981	3.53319	0.2848	3.53319	0.66461	3.53319	0.94872	3.53319	1.04418
3.54696	0	3.54696	0.28343	3.54696	0.47208	3.54696	0.47208	3.54696	0.56664	3.54696	0.47254	3.54696	0.75597
3.5608	0	3.5608	0.09387	3.5608	0.37572	3.5608	0.37594	3.5608	0.56369	3.5608	0.56414	3.5608	0.46981
3.5747	0	3.5747	0.09365	3.5747	0.28071	3.5747	0.09365	3.5747	0.468	3.5747	0.28071	3.5747	0.28071
3.58867	0	3.58867	0.09319	3.58867	0.3721	3.58867	0.55894	3.58867	0.46575	3.58867	0.55849	3.58867	0.46552
3.60271	0	3.60271	0	3.60271	0.27801	3.60271	0.27756	3.60271	0.27823	3.60271	0.37098	3.60271	0
3.61682	0	3.61682	0.18459	3.61682	0.27667	3.61682	0.0923	3.61682	0.27667	3.61682	0.18415	3.61682	0.0923
3.631	0	3.631	0	3.631	0.45858	3.631	0.1837	3.631	0.2751	3.631	0.18348	3.631	0
3.64525	0	3.64525	0	3.64525	0.18281	3.64525	0	3.64525	0.0914	3.64525	0.54731	3.64525	0.18259
3.65956	0	3.65956	0.09074	3.65956	0.09096	3.65956	0.27244	3.65956	0.09074	3.65956	0.09096	3.65956	0
3.67395	0.0903	3.67395	0	3.67395	0.09052	3.67395	0	3.67395	0.0903	3.67395	0.36141	3.67395	0.18081
3.6884	0	3.6884	0.09008	3.6884	0.17993	3.6884	0.09008	3.6884	0.08986	3.6884	0.08986	3.6884	0
3.70293	0	3.70293	0	3.70293	0.08942	3.70293	0.08942	3.70293	0	3.70293	0.08942	3.70293	0
3.71753	0	3.71753	0	3.71753	0.17796	3.71753	0	3.71753	0.0892	3.71753	0.0892	3.71753	0
3.7322	0	3.7322	0	3.7322	0	3.7322	0.08876	3.7322	0	3.7322	0	3.7322	0
3.74694	0	3.74694	0	3.74694	0.08833	3.74694	0.08811	3.74694	0.08811	3.74694	0.08833	3.74694	0
3.76176	0	3.76176	0	3.76176	0	3.76176	0	3.76176	0.08789	3.76176	0	3.76176	0
3.77664	0	3.77664	0	3.77664	0.26238	3.77664	0	3.77664	0	3.77664	0	3.77664	0
3.79161	0	3.79161	0	3.79161	0	3.79161	0	3.79161	0	3.79161	0	3.79161	0.08703
3.80287	0	3.80287	0	3.80287	0.1732	3.80287	0	3.80287	0	3.80287	0	3.80287	0
3.81041	0	3.81041	0	3.81041	0.17277	3.81041	0	3.81041	0	3.81041	0	3.81041	0
3.81797	0	3.81797	0	3.81797	0	3.81797	0	3.81797	0	3.81797	0	3.81797	0
3.82554	0	3.82554	0	3.82554	0	3.82554	0	3.82554	0	3.82554	0	3.82554	0
3.83313	0	3.83313	0.17149	3.83313	0.17149	3.83313	0	3.83313	0	3.83313	0	3.83313	0
3.84075	0	3.84075	0	3.84075	0	3.84075	0	3.84075	0	3.84075	0.17106	3.84075	0
3.84838	0	3.84838	0	3.84838	0	3.84838	0	3.84838	0	3.84838	0	3.84838	0
3.85603	0	3.85603	0	3.85603	0	3.85603	0	3.85603	0	3.85603	0	3.85603	0
3.8637	0	3.8637	0	3.8637	0	3.8637	0	3.8637	0	3.8637	0	3.8637	0
3.87138	0	3.87138	0	3.87138	0	3.87138	0	3.87138	0	3.87138	0	3.87138	0
3.87909	0	3.87909	0	3.87909	0.16894	3.87909	0	3.87909	0	3.87909	0	3.87909	0.16894
3.88682	0	3.88682	0.16852	3.88682	0	3.88682	0	3.88682	0.16852	3.88682	0.16852	3.88682	0
3.89456	0	3.89456	0	3.89456	0	3.89456	0.1681	3.89456	0	3.89456	0.1681	3.89456	0
3.90233	0	3.90233	0	3.90233	0	3.90233	0	3.90233	0	3.90233	0	3.90233	0
3.91011	0	3.91011	0	3.91011	0	3.91011	0	3.91011	0	3.91011	0	3.91011	0
3.91792	0	3.91792	0	3.91792	0	3.91792	0	3.91792	0.16684	3.91792	0	3.91792	0
3.92574	0	3.92574	0	3.92574	0	3.92574	0	3.92574	0	3.92574	0	3.92574	0
3.93359	0	3.93359	0	3.93359	0	3.93359	0	3.93359	0	3.93359	0	3.93359	0
3.94145	0	3.94145	0	3.94145	0	3.94145	0	3.94145	0	3.94145	0	3.94145	0
3.94933	0	3.94933	0	3.94933	0	3.94933	0	3.94933	0	3.94933	0.16517	3.94933	0
3.95724	0	3.95724	0	3.95724	0	3.95724	0	3.95724	0	3.95724	0	3.95724	0
3.96516	0	3.96516	0	3.96516	0	3.96516	0	3.96516	0	3.96516	0.16434	3.96516	0
3.9731	0	3.9731	0	3.9731	0.16393	3.9731	0	3.9731	0	3.9731	0	3.9731	0
3.98107	0	3.98107	0	3.98107	0	3.98107	0	3.98107	0	3.98107	0	3.98107	0
3.98905	0	3.98905	0	3.98905	0	3.98905	0	3.98905	0	3.98905	0	3.98905	0.1631
3.99705	0	3.99705	0	3.99705	0	3.99705	0	3.99705	0	3.99705	0	3.99705	0
4.00508	0	4.00508	0	4.00508	0	4.00508	0	4.00508	0	4.00508	0	4.00508	0
4.01312	0	4.01312	0	4.01312	0	4.01312	0	4.01312	0	4.01312	0	4.01312	0
4.02118	0	4.02118	0	4.02118	0	4.02118	0	4.02118	0	4.02118	0	4.02118	0
4.02927	0	4.02927	0	4.02927	0	4.02927	0.16105	4.02927	0	4.02927	0	4.02927	0
4.03738	0	4.03738	0	4.03738	0	4.03738	0	4.03738	0	4.03738	0	4.03738	0
4.0455	0	4.0455	0	4.0455	0	4.0455	0	4.0455	0	4.0455	0	4.0455	0
4.05365	0	4.05365	0	4.05365	0	4.05365	0	4.05365	0	4.05365	0	4.05365	0
4.06182	0	4.06182	0	4.06182	0	4.06182	0	4.06182	0	4.06182	0	4.06182	0
4.07	0	4.07	0	4.07	0	4.07	0	4.07	0	4.07	0	4.07	0.15901
4.07821	0	4.07821	0	4.07821	0	4.07821	0	4.07821	0	4.07821	0	4.07821	0
4.08644	0	4.08644	0	4.08644	0	4.08644	0	4.08644	0	4.08644	0	4.08644	0
4.09469	0	4.09469	0	4.09469	0	4.09469	0	4.09469	0	4.09469	0	4.09469	0
4.10297	0	4.10297	0	4.10297	0	4.10297	0	4.10297	0	4.10297	0	4.10297	0
4.11126	0	4.11126	0	4.11126	0	4.11126	0	4.11126	0	4.11126	0	4.11126	0.157
4.11958	0	4.11958	0	4.11958	0	4.11958	0	4.11958	0	4.11958	0	4.11958	0
4.12791	0	4.12791	0	4.12791	0	4.12791	0	4.12791	0	4.12791	0	4.12791	0
4.13627	0	4.13627	0.15579	4.13627	0	4.13627	0	4.13627	0	4.13627	0	4.13627	0.15579
4.14465	0	4.14465	0	4.14465	0	4.14465	0.15539	4.14465	0	4.14465	0	4.14465	0
4.15305	0	4.15305	0	4.15305	0	4.15305	0	4.15305	0	4.15305	0	4.15305	0
4.16147	0	4.16147	0	4.16147	0	4.16147	0	4.16147	0	4.16147	0	4.16147	0
4.16992	0	4.16992	0	4.16992	0	4.16992	0	4.16992	0	4.16992	0	4.16992	0
4.17838	0.1538	4.17838	0	4.17838	0	4.17838	0	4.17838	0	4.17838	0	4.17838	0.1538
4.18687	0	4.18687	0	4.18687	0	4.18687	0	4.18687	0	4.18687	0	4.18687	0
4.19538	0	4.19538	0	4.19538	0	4.19538	0	4.19538	0	4.19538	0	4.19538	0
4.20391	0	4.20391	0	4.20391	0	4.20391	0	4.20391	0	4.20391	0	4.20391	0
4.21246	0	4.21246	0.15222	4.21246	0	4.21246	0	4.21246	0	4.21246	0	4.21246	0
4.22104	0	4.22104	0	4.22104	0	4.22104	0	4.22104	0	4.22104	0	4.22104	0
4.22964	0.15144	4.22964	0	4.22964	0	4.22964	0	4.22964	0	4.22964	0	4.22964	0
4.23826	0	4.23826	0	4.23826	0	4.23826	0	4.23826	0	4.23826	0	4.23826	0
4.2469	0	4.2469	0	4.2469	0	4.2469	0	4.2469	0	4.2469	0	4.2469	0
4.25556	0	4.25556	0	4.25556	0	4.25556	0	4.25556	0	4.25556	0	4.25556	0
4.26425	0	4.26425	0	4.26425	0	4.26425	0	4.26425	0	4.26425	0.14987	4.26425	0
4.27296	0	4.27296	0	4.27296	0	4.27296	0	4.27296	0	4.27296	0	4.27296	0
4.28169	0	4.28169	0	4.28169	0	4.28169	0	4.28169	0.1491	4.28169	0	4.28169	0
4.29045	0	4.29045	0	4.29045	0	4.29045	0	4.29045	0	4.29045	0	4.29045	0
4.29923	0	4.29923	0	4.29923	0	4.29923	0	4.29923	0	4.29923	0	4.29923	0
4.30803	0	4.30803	0	4.30803	0	4.30803	0	4.30803	0	4.30803	0	4.30803	0
4.31686	0	4.31686	0	4.31686	0	4.31686	0	4.31686	0	4.31686	0	4.31686	0
4.3257	0	4.3257	0	4.3257	0	4.3257	0	4.3257	0	4.3257	0	4.3257	0
4.33457	0	4.33457	0	4.33457	0	4.33457	0	4.33457	0	4.33457	0	4.33457	0
4.34347	0	4.34347	0	4.34347	0	4.34347	0	4.34347	0	4.34347	0	4.34347	0
4.35238	0	4.35238	0	4.35238	0	4.35238	0	4.35238	0	4.35238	0	4.35238	0
4.36133	0	4.36133	0	4.36133	0	4.36133	0	4.36133	0	4.36133	0	4.36133	0
4.37029	0	4.37029	0	4.37029	0	4.37029	0	4.37029	0	4.37029	0	4.37029	0
4.37928	0	4.37928	0	4.37928	0	4.37928	0	4.37928	0	4.37928	0	4.37928	0
4.38829	0	4.38829	0	4.38829	0	4.38829	0	4.38829	0	4.38829	0	4.38829	0
4.39732	0	4.39732	0	4.39732	0	4.39732	0	4.39732	0	4.39732	0	4.39732	0
4.40638	0	4.40638	0	4.40638	0	4.40638	0	4.40638	0	4.40638	0	4.40638	0
4.41547	0	4.41547	0	4.41547	0	4.41547	0	4.41547	0	4.41547	0	4.41547	0
4.42457	0	4.42457	0	4.42457	0	4.42457	0	4.42457	0	4.42457	0	4.42457	0
4.4337	0	4.4337	0	4.4337	0	4.4337	0	4.4337	0	4.4337	0	4.4337	0
4.44286	0	4.44286	0	4.44286	0	4.44286	0	4.44286	0	4.44286	0	4.44286	0
4.45204	0	4.45204	0	4.45204	0	4.45204	0	4.45204	0	4.45204	0	4.45204	0
4.46124	0	4.46124	0	4.46124	0	4.46124	0	4.46124	0	4.46124	0	4.46124	0
4.47047	0	4.47047	0	4.47047	0	4.47047	0	4.47047	0	4.47047	0	4.47047	0
4.47972	0	4.47972	0	4.47972	0	4.47972	0	4.47972	0	4.47972	0	4.47972	0
4.489	0	4.489	0	4.489	0	4.489	0	4.489	0	4.489	0	4.489	0
4.4983	0	4.4983	0	4.4983	0	4.4983	0	4.4983	0	4.4983	0	4.4983	0
4.50763	0	4.50763	0	4.50763	0	4.50763	0	4.50763	0	4.50763	0	4.50763	0
4.51698	0	4.51698	0	4.51698	0	4.51698	0	4.51698	0	4.51698	0	4.51698	0
4.52636	0	4.52636	0	4.52636	0	4.52636	0	4.52636	0	4.52636	0	4.52636	0
4.53576	0	4.53576	0	4.53576	0	4.53576	0	4.53576	0	4.53576	0	4.53576	0
4.54519	0	4.54519	0	4.54519	0	4.54519	0	4.54519	0	4.54519	0	4.54519	0
4.55464	0	4.55464	0	4.55464	0	4.55464	0.13775	4.55464	0.13775	4.55464	0	4.55464	0
4.56412	0	4.56412	0	4.56412	0	4.56412	0	4.56412	0	4.56412	0	4.56412	0.13738
4.57362	0	4.57362	0	4.57362	0	4.57362	0	4.57362	0	4.57362	0	4.57362	0
4.58315	0	4.58315	0	4.58315	0	4.58315	0	4.58315	0	4.58315	0	4.58315	0
4.5927	0.13628	4.5927	0	4.5927	0	4.5927	0	4.5927	0	4.5927	0	4.5927	0.13628
4.60228	0	4.60228	0	4.60228	0	4.60228	0	4.60228	0	4.60228	0	4.60228	0
4.61188	0	4.61188	0	4.61188	0	4.61188	0	4.61188	0	4.61188	0	4.61188	0
4.62152	0	4.62152	0	4.62152	0	4.62152	0	4.62152	0	4.62152	0	4.62152	0
4.63117	0	4.63117	0	4.63117	0	4.63117	0	4.63117	0.13482	4.63117	0	4.63117	0
4.64086	0	4.64086	0	4.64086	0	4.64086	0	4.64086	0	4.64086	0	4.64086	0
4.65056	0	4.65056	0	4.65056	0	4.65056	0	4.65056	0	4.65056	0	4.65056	0
4.6603	0	4.6603	0	4.6603	0	4.6603	0	4.6603	0	4.6603	0	4.6603	0
4.67006	0	4.67006	0	4.67006	0	4.67006	0	4.67006	0	4.67006	0	4.67006	0
4.67985	0	4.67985	0	4.67985	0.13302	4.67985	0	4.67985	0	4.67985	0	4.67985	0
4.68966	0	4.68966	0	4.68966	0.13266	4.68966	0	4.68966	0	4.68966	0	4.68966	0
4.69951	0	4.69951	0	4.69951	0	4.69951	0	4.69951	0	4.69951	0	4.69951	0
4.70937	0	4.70937	0	4.70937	0	4.70937	0	4.70937	0	4.70937	0	4.70937	0
4.71927	0	4.71927	0	4.71927	0	4.71927	0.13158	4.71927	0	4.71927	0	4.71927	0
4.72919	0	4.72919	0	4.72919	0	4.72919	0	4.72919	0	4.72919	0	4.72919	0
4.73914	0	4.73914	0	4.73914	0	4.73914	0	4.73914	0	4.73914	0	4.73914	0
4.74911	0	4.74911	0	4.74911	0	4.74911	0	4.74911	0	4.74911	0	4.74911	0
4.75912	0	4.75912	0	4.75912	0	4.75912	0	4.75912	0	4.75912	0	4.75912	0.13016
4.76915	0	4.76915	0	4.76915	0	4.76915	0	4.76915	0	4.76915	0	4.76915	0
4.7792	0	4.7792	0	4.7792	0	4.7792	0	4.7792	0	4.7792	0	4.7792	0
4.78929	0	4.78929	0	4.78929	0	4.78929	0	4.78929	0	4.78929	0	4.78929	0
4.7994	0	4.7994	0	4.7994	0	4.7994	0	4.7994	0	4.7994	0	4.7994	0
4.80954	0	4.80954	0	4.80954	0	4.80954	0	4.80954	0	4.80954	0	4.80954	0
4.81971	0	4.81971	0	4.81971	0	4.81971	0	4.81971	0	4.81971	0	4.81971	0
4.82991	0	4.82991	0	4.82991	0	4.82991	0	4.82991	0	4.82991	0	4.82991	0
4.84013	0	4.84013	0	4.84013	0	4.84013	0	4.84013	0	4.84013	0	4.84013	0
4.85038	0	4.85038	0	4.85038	0	4.85038	0	4.85038	0	4.85038	0	4.85038	0
4.86066	0	4.86066	0	4.86066	0	4.86066	0	4.86066	0	4.86066	0	4.86066	0
4.87097	0	4.87097	0	4.87097	0	4.87097	0.12629	4.87097	0	4.87097	0	4.87097	0
4.88131	0	4.88131	0	4.88131	0	4.88131	0	4.88131	0	4.88131	0	4.88131	0
4.89168	0	4.89168	0	4.89168	0	4.89168	0	4.89168	0	4.89168	0	4.89168	0
4.90207	0	4.90207	0	4.90207	0	4.90207	0	4.90207	0	4.90207	0	4.90207	0
4.91249	0	4.91249	0	4.91249	0	4.91249	0	4.91249	0	4.91249	0	4.91249	0
4.92294	0	4.92294	0	4.92294	0	4.92294	0	4.92294	0	4.92294	0	4.92294	0
4.93343	0	4.93343	0	4.93343	0	4.93343	0	4.93343	0	4.93343	0	4.93343	0
4.94393	0	4.94393	0	4.94393	0	4.94393	0	4.94393	0	4.94393	0	4.94393	0
4.95447	0	4.95447	0	4.95447	0	4.95447	0	4.95447	0	4.95447	0	4.95447	0
4.96504	0	4.96504	0	4.96504	0	4.96504	0	4.96504	0	4.96504	0	4.96504	0
4.97564	0	4.97564	0	4.97564	0	4.97564	0	4.97564	0	4.97564	0	4.97564	0
4.98627	0	4.98627	0	4.98627	0	4.98627	0	4.98627	0	4.98627	0	4.98627	0
4.99692	0	4.99692	0	4.99692	0	4.99692	0	4.99692	0	4.99692	0	4.99692	0
5.00761	0	5.00761	0	5.00761	0	5.00761	0	5.00761	0	5.00761	0	5.00761	0
5.01833	0	5.01833	0	5.01833	0	5.01833	0	5.01833	0	5.01833	0	5.01833	0
5.02907	0	5.02907	0	5.02907	0	5.02907	0	5.02907	0	5.02907	0	5.02907	0
5.03985	0	5.03985	0	5.03985	0	5.03985	0	5.03985	0	5.03985	0	5.03985	0
5.05065	0	5.05065	0	5.05065	0	5.05065	0	5.05065	0	5.05065	0	5.05065	0.12048
5.06149	0	5.06149	0	5.06149	0	5.06149	0	5.06149	0	5.06149	0	5.06149	0
5.07236	0	5.07236	0	5.07236	0	5.07236	0	5.07236	0	5.07236	0	5.07236	0
5.08325	0	5.08325	0	5.08325	0	5.08325	0	5.08325	0	5.08325	0	5.08325	0
5.09418	0	5.09418	0	5.09418	0	5.09418	0	5.09418	0	5.09418	0	5.09418	0
5.10514	0	5.10514	0	5.10514	0	5.10514	0	5.10514	0	5.10514	0	5.10514	0
5.11613	0	5.11613	0	5.11613	0	5.11613	0	5.11613	0	5.11613	0	5.11613	0
5.12715	0	5.12715	0	5.12715	0	5.12715	0	5.12715	0	5.12715	0	5.12715	0
5.1382	0	5.1382	0	5.1382	0	5.1382	0	5.1382	0	5.1382	0	5.1382	0
5.14929	0	5.14929	0	5.14929	0	5.14929	0	5.14929	0	5.14929	0	5.14929	0
5.1604	0	5.1604	0	5.1604	0	5.1604	0	5.1604	0	5.1604	0	5.1604	0
5.17154	0	5.17154	0	5.17154	0	5.17154	0	5.17154	0	5.17154	0	5.17154	0
5.18272	0	5.18272	0	5.18272	0	5.18272	0	5.18272	0	5.18272	0	5.18272	0
5.19393	0	5.19393	0	5.19393	0	5.19393	0	5.19393	0	5.19393	0	5.19393	0
5.20517	0	5.20517	0	5.20517	0	5.20517	0	5.20517	0.11582	5.20517	0	5.20517	0
5.21644	0	5.21644	0	5.21644	0	5.21644	0	5.21644	0	5.21644	0	5.21644	0
5.22775	0	5.22775	0	5.22775	0	5.22775	0	5.22775	0	5.22775	0	5.22775	0
5.23908	0	5.23908	0	5.23908	0	5.23908	0	5.23908	0	5.23908	0	5.23908	0
5.25045	0	5.25045	0	5.25045	0	5.25045	0	5.25045	0	5.25045	0	5.25045	0
5.26185	0	5.26185	0	5.26185	0	5.26185	0	5.26185	0	5.26185	0	5.26185	0
5.27329	0	5.27329	0	5.27329	0	5.27329	0	5.27329	0	5.27329	0	5.27329	0
5.28475	0	5.28475	0	5.28475	0	5.28475	0	5.28475	0	5.28475	0	5.28475	0
5.29625	0	5.29625	0	5.29625	0	5.29625	0	5.29625	0	5.29625	0	5.29625	0
5.30778	0	5.30778	0	5.30778	0	5.30778	0	5.30778	0	5.30778	0	5.30778	0
5.31935	0	5.31935	0	5.31935	0	5.31935	0	5.31935	0	5.31935	0	5.31935	0
5.33095	0	5.33095	0	5.33095	0	5.33095	0	5.33095	0	5.33095	0	5.33095	0
5.34258	0	5.34258	0	5.34258	0	5.34258	0	5.34258	0	5.34258	0	5.34258	0
5.35424	0	5.35424	0	5.35424	0	5.35424	0	5.35424	0	5.35424	0	5.35424	0.11161
5.36594	0	5.36594	0	5.36594	0	5.36594	0	5.36594	0	5.36594	0	5.36594	0
5.37767	0	5.37767	0	5.37767	0	5.37767	0	5.37767	0	5.37767	0	5.37767	0
5.38944	0	5.38944	0	5.38944	0	5.38944	0	5.38944	0	5.38944	0	5.38944	0
5.40123	0	5.40123	0	5.40123	0	5.40123	0	5.40123	0	5.40123	0	5.40123	0
5.41307	0	5.41307	0	5.41307	0	5.41307	0	5.41307	0	5.41307	0	5.41307	0
5.42494	0	5.42494	0	5.42494	0	5.42494	0	5.42494	0	5.42494	0	5.42494	0
5.43684	0	5.43684	0	5.43684	0	5.43684	0	5.43684	0	5.43684	0	5.43684	0
5.44877	0	5.44877	0	5.44877	0	5.44877	0	5.44877	0	5.44877	0	5.44877	0
5.46074	0	5.46074	0	5.46074	0	5.46074	0	5.46074	0	5.46074	0	5.46074	0
5.47275	0	5.47275	0	5.47275	0	5.47275	0	5.47275	0	5.47275	0	5.47275	0
5.48479	0.10813	5.48479	0	5.48479	0.10813	5.48479	0.10813	5.48479	0	5.48479	0	5.48479	0
5.49686	0	5.49686	0	5.49686	0	5.49686	0	5.49686	0	5.49686	0	5.49686	0
5.50897	0	5.50897	0	5.50897	0	5.50897	0	5.50897	0	5.50897	0	5.50897	0
5.52112	0	5.52112	0	5.52112	0	5.52112	0	5.52112	0	5.52112	0	5.52112	0.10719
5.5333	0	5.5333	0.10688	5.5333	0	5.5333	0	5.5333	0	5.5333	0	5.5333	0
5.54552	0	5.54552	0	5.54552	0	5.54552	0	5.54552	0	5.54552	0	5.54552	0
5.55777	0	5.55777	0	5.55777	0	5.55777	0	5.55777	0	5.55777	0	5.55777	0
5.57006	0	5.57006	0	5.57006	0	5.57006	0	5.57006	0	5.57006	0	5.57006	0
5.58238	0	5.58238	0	5.58238	0	5.58238	0	5.58238	0	5.58238	0	5.58238	0
5.59474	0	5.59474	0	5.59474	0	5.59474	0	5.59474	0	5.59474	0	5.59474	0
5.60713	0	5.60713	0	5.60713	0	5.60713	0	5.60713	0	5.60713	0	5.60713	0
5.61957	0	5.61957	0	5.61957	0	5.61957	0	5.61957	0	5.61957	0	5.61957	0
5.63204	0	5.63204	0	5.63204	0	5.63204	0	5.63204	0	5.63204	0	5.63204	0
5.64454	0	5.64454	0	5.64454	0	5.64454	0	5.64454	0	5.64454	0	5.64454	0
5.65708	0	5.65708	0	5.65708	0	5.65708	0	5.65708	0	5.65708	0	5.65708	0
5.66966	0	5.66966	0	5.66966	0	5.66966	0	5.66966	0	5.66966	0	5.66966	0
5.68228	0	5.68228	0	5.68228	0	5.68228	0	5.68228	0	5.68228	0	5.68228	0
5.69493	0	5.69493	0	5.69493	0	5.69493	0	5.69493	0	5.69493	0	5.69493	0
5.70762	0	5.70762	0	5.70762	0	5.70762	0	5.70762	0	5.70762	0	5.70762	0
5.72035	0	5.72035	0	5.72035	0	5.72035	0	5.72035	0	5.72035	0	5.72035	0
5.73311	0	5.73311	0	5.73311	0	5.73311	0	5.73311	0	5.73311	0	5.73311	0
5.74592	0	5.74592	0	5.74592	0	5.74592	0	5.74592	0	5.74592	0	5.74592	0
5.75876	0	5.75876	0	5.75876	0	5.75876	0	5.75876	0	5.75876	0	5.75876	0
5.77164	0	5.77164	0	5.77164	0	5.77164	0	5.77164	0	5.77164	0	5.77164	0
5.78456	0	5.78456	0	5.78456	0	5.78456	0	5.78456	0	5.78456	0	5.78456	0
5.79751	0	5.79751	0	5.79751	0	5.79751	0	5.79751	0	5.79751	0	5.79751	0
5.81051	0	5.81051	0	5.81051	0	5.81051	0	5.81051	0	5.81051	0	5.81051	0
5.82354	0	5.82354	0	5.82354	0	5.82354	0	5.82354	0	5.82354	0	5.82354	0
5.83661	0.09959	5.83661	0	5.83661	0	5.83661	0	5.83661	0	5.83661	0	5.83661	0
5.84972	0	5.84972	0	5.84972	0	5.84972	0	5.84972	0	5.84972	0	5.84972	0
5.86287	0	5.86287	0	5.86287	0	5.86287	0	5.86287	0	5.86287	0	5.86287	0
5.87606	0	5.87606	0	5.87606	0	5.87606	0	5.87606	0	5.87606	0.0987	5.87606	0
5.88929	0	5.88929	0	5.88929	0	5.88929	0	5.88929	0	5.88929	0	5.88929	0
5.90256	0	5.90256	0	5.90256	0	5.90256	0	5.90256	0	5.90256	0	5.90256	0
5.91587	0	5.91587	0	5.91587	0	5.91587	0	5.91587	0	5.91587	0	5.91587	0
5.92922	0	5.92922	0	5.92922	0	5.92922	0	5.92922	0	5.92922	0	5.92922	0
5.94261	0	5.94261	0	5.94261	0	5.94261	0	5.94261	0	5.94261	0	5.94261	0
5.95604	0	5.95604	0	5.95604	0	5.95604	0	5.95604	0	5.95604	0	5.95604	0
5.9695	0	5.9695	0	5.9695	0	5.9695	0	5.9695	0	5.9695	0	5.9695	0
5.98301	0	5.98301	0	5.98301	0	5.98301	0	5.98301	0	5.98301	0	5.98301	0
5.99656	0	5.99656	0	5.99656	0	5.99656	0	5.99656	0	5.99656	0	5.99656	0
6.01016	0	6.01016	0	6.01016	0	6.01016	0	6.01016	0	6.01016	0	6.01016	0
6.02379	0	6.02379	0	6.02379	0	6.02379	0	6.02379	0	6.02379	0	6.02379	0
6.03746	0	6.03746	0	6.03746	0	6.03746	0	6.03746	0	6.03746	0	6.03746	0
6.05118	0	6.05118	0	6.05118	0	6.05118	0	6.05118	0	6.05118	0	6.05118	0
6.06493	0	6.06493	0	6.06493	0	6.06493	0	6.06493	0	6.06493	0	6.06493	0
6.07873	0	6.07873	0	6.07873	0	6.07873	0	6.07873	0	6.07873	0	6.07873	0
6.09257	0	6.09257	0	6.09257	0	6.09257	0	6.09257	0	6.09257	0	6.09257	0
6.10646	0	6.10646	0	6.10646	0	6.10646	0	6.10646	0	6.10646	0	6.10646	0
6.12038	0	6.12038	0	6.12038	0	6.12038	0	6.12038	0	6.12038	0	6.12038	0
6.13435	0	6.13435	0	6.13435	0	6.13435	0	6.13435	0	6.13435	0	6.13435	0
6.14836	0	6.14836	0	6.14836	0	6.14836	0	6.14836	0	6.14836	0	6.14836	0
6.16241	0	6.16241	0	6.16241	0	6.16241	0	6.16241	0	6.16241	0	6.16241	0
6.17651	0	6.17651	0.09235	6.17651	0	6.17651	0	6.17651	0	6.17651	0	6.17651	0
6.19065	0	6.19065	0	6.19065	0	6.19065	0	6.19065	0.09207	6.19065	0	6.19065	0
6.20483	0	6.20483	0	6.20483	0	6.20483	0	6.20483	0	6.20483	0	6.20483	0

## Sheet: Fig. 2d
1.20 μJ/cm2		2.70 μJ/cm2		4.00 μJ/cm2
Time (ps)	Intensity	Time (ps)	Intensity	Time (ps)	Intensity
15	0.08251	15	0.83784	15	0.92306
14.5	0.08624	14.5	0.88576	14.5	0.90577
14	0.10482	14	0.87122	14	0.9301
13.5	0.09896	13.5	0.86547	13.5	0.96272
13	0.04608	13	0.856	13	0.97127
12.5	0.08039	12.5	0.86821	12.5	0.93931
12	0.09364	12	0.84413	12	0.92524
11.5	0.0599	11.5	0.87352	11.5	0.92088
11	0.08413	11	0.88673	11	0.91856
10.5	0.06724	10.5	0.87476	10.5	0.89988
10	0.08077	10	0.84545	10	0.91875
9.5	0.0642	9.5	0.86281	9.5	0.91198
9	0.03895	9	0.88736	9	0.89671
8.5	0.10125	8.5	0.94164	8.5	0.84332
8	0.10881	8	0.94915	8	0.86528
7.5	0.10168	7.5	0.98047	7.5	0.87136
7	0.06181	7	0.96716	7	0.90775
6.5	0.09692	6.5	0.92596	6.5	0.89517
6	0.11006	6	0.90258	6	0.90802
5.8	0.09519	5.8	0.9058	5.8	0.90569
5.6	0.09599	5.6	0.94426	5.6	0.90736
5.4	0.07546	5.4	0.93531	5.4	0.92768
5.2	0.0471	5.2	0.89981	5.2	0.90371
5	0.12355	5	0.88839	5	0.88695
4.8	0.08502	4.8	0.92026	4.8	0.90219
4.6	0.09997	4.6	0.90648	4.6	0.92542
4.4	0.10562	4.4	0.87442	4.4	0.94946
4.2	0.10344	4.2	0.84723	4.2	0.92504
4	0.06064	4	0.87296	4	0.90416
3.8	0.04655	3.8	0.88702	3.8	0.90848
3.6	0.10242	3.6	0.86929	3.6	0.92315
3.4	0.09976	3.4	0.88226	3.4	0.92911
3.2	0.03523	3.2	0.87243	3.2	0.91184
3	0.10788	3	0.87851	3	0.88626
2.9	0.0736	2.9	0.85131	2.9	0.88225
2.8	0.08561	2.8	0.87162	2.8	0.88481
2.7	0.08463	2.7	0.88441	2.7	0.88282
2.6	0.06005	2.6	0.87774	2.6	0.88857
2.5	0.10678	2.5	0.83994	2.5	0.88886
2.4	0.06783	2.4	0.80759	2.4	0.86808
2.3	0.06602	2.3	0.821	2.3	0.86609
2.2	0.12481	2.2	0.84756	2.2	0.85469
2.1	0.09811	2.1	0.82239	2.1	0.85811
2	0.11661	2	0.77656	2	0.85454
1.9	0.06043	1.9	0.79938	1.9	0.85008
1.8	0.04497	1.8	0.84369	1.8	0.84609
1.7	0.0603	1.7	0.86093	1.7	0.83508
1.6	0.05709	1.6	0.81671	1.6	0.79889
1.5	0.1288	1.5	0.80942	1.5	0.82204
1.4	0.05863	1.4	0.79629	1.4	0.85845
1.35	0.02857	1.35	0.79206	1.35	0.86655
1.3	0.06797	1.3	0.77416	1.3	0.86316
1.25	0.11562	1.25	0.81645	1.25	0.83191
1.2	0.11452	1.2	0.79923	1.2	0.88469
1.15	0.09061	1.15	0.82232	1.15	0.87465
1.1	0.09946	1.1	0.78962	1.1	0.86923
1.05	0.07592	1.05	0.77777	1.05	0.83205
1	0.06349	1	0.74358	1	0.82633
0.95	0.09255	0.95	0.76059	0.95	0.84397
0.9	0.06851	0.9	0.78428	0.9	0.86374
0.85	0.10075	0.85	0.7919	0.85	0.86786
0.8	0.04833	0.8	0.77676	0.8	0.82785
0.75	0.12231	0.75	0.81114	0.75	0.805
0.7	0.08774	0.7	0.77919	0.7	0.82187
0.65	0.04566	0.65	0.79552	0.65	0.86236
0.6	0.12259	0.6	0.78114	0.6	0.90023
0.58	0.08148	0.58	0.79664	0.58	0.85667
0.56	0.11678	0.56	0.82053	0.56	0.83738
0.54	0.07196	0.54	0.83396	0.54	0.79101
0.52	0.08619	0.52	0.85107	0.52	0.80627
0.5	0.11548	0.5	0.82144	0.5	0.81165
0.48	0.08546	0.48	0.82392	0.48	0.81153
0.46	0.04214	0.46	0.80666	0.46	0.81068
0.44	0.04725	0.44	0.77402	0.44	0.81043
0.42	0.12285	0.42	0.73997	0.42	0.83296
0.4	0.0934	0.4	0.75751	0.4	0.83596
0.38	0.0839	0.38	0.79983	0.38	0.84555
0.36	0.1205	0.36	0.82099	0.36	0.82414
0.34	0.07877	0.34	0.82668	0.34	0.78596
0.32	0.05611	0.32	0.79095	0.32	0.72755
0.3	0.0592	0.3	0.74676	0.3	0.72525
0.29	0.0974	0.29	0.73418	0.29	0.75616
0.28	0.09121	0.28	0.75909	0.28	0.78999
0.27	0.07017	0.27	0.80124	0.27	0.80692
0.26	0.0199	0.26	0.82077	0.26	0.80568
0.25	0	0.25	0.82449	0.25	0.80075
0.24	0.09043	0.24	0.82356	0.24	0.77407
0.23	0.08516	0.23	0.84627	0.23	0.78935
0.22	0.06083	0.22	0.85049	0.22	0.80105
0.21	0.05608	0.21	0.81485	0.21	0.82253
0.2	0.04387	0.2	0.76811	0.2	0.79792
0.19	0.10413	0.19	0.75004	0.19	0.80463
0.18	0.07557	0.18	0.80607	0.18	0.80341
0.17	0.05303	0.17	0.83508	0.17	0.81856
0.16	0.04456	0.16	0.83668	0.16	0.80532
0.15	0.0415	0.15	0.82858	0.15	0.82073
0.14	0.09892	0.14	0.78724	0.14	0.8103
0.13	0.05635	0.13	0.78423	0.13	0.80603
0.12	0.06704	0.12	0.76217	0.12	0.78991
0.11	0.08476	0.11	0.81139	0.11	0.79898
0.1	0.04795	0.1	0.78809	0.1	0.78949
0.09	0.03923	0.09	0.77631	0.09	0.77743
0.08	0.04352	0.08	0.7485	0.08	0.77285
0.07	0.09763	0.07	0.77557	0.07	0.77534
0.06	0.04593	0.06	0.73398	0.06	0.74495
0.05	0.06911	0.05	0.65668	0.05	0.69907
0.045	0.05104	0.045	0.63009	0.045	0.62293
0.04	0.06413	0.04	0.56767	0.04	0.53561
0.035	0.09169	0.035	0.47428	0.035	0.43069
0.03	0.10059	0.03	0.31081	0.03	0.32716
0.025	0.1026	0.025	0.19782	0.025	0.24422
0.02	0.04718	0.02	0.11329	0.02	0.13319
0.015	0.11556	0.015	0.04337	0.015	0.05809
0.01	0.10715	0.01	0.01075	0.01	0.01375
0.005	0.01808	0.005	0.06193	0.005	0.0595
0	0.03986	0	0.16207	0	0.1296
-0.005	0.05398	-0.005	0.28635	-0.005	0.23724
-0.01	0.05985	-0.01	0.39346	-0.01	0.34947
-0.015	0.08182	-0.015	0.45068	-0.015	0.44612
-0.02	0.07406	-0.02	0.55084	-0.02	0.54904
-0.025	0.05659	-0.025	0.63009	-0.025	0.599
-0.03	0.09254	-0.03	0.70466	-0.03	0.66265
-0.035	0.04762	-0.035	0.75861	-0.035	0.6842
-0.04	0.06391	-0.04	0.77944	-0.04	0.71119
-0.045	0.08705	-0.045	0.79317	-0.045	0.74576
-0.05	0.04764	-0.05	0.75256	-0.05	0.751
-0.06	0.08979	-0.06	0.71676	-0.06	0.76939
-0.07	0.05778	-0.07	0.74892	-0.07	0.74467
-0.08	0.12138	-0.08	0.73846	-0.08	0.71773
-0.09	0.0571	-0.09	0.72901	-0.09	0.74429
-0.1	0.08375	-0.1	0.69588	-0.1	0.75805
-0.11	0.05475	-0.11	0.71232	-0.11	0.76767
-0.12	0.08509	-0.12	0.74132	-0.12	0.72615
-0.13	0.07223	-0.13	0.76076	-0.13	0.70894
-0.14	0.04226	-0.14	0.75778	-0.14	0.69594
-0.15	0.10861	-0.15	0.76027	-0.15	0.67263
-0.16	0.07778	-0.16	0.74393	-0.16	0.68009
-0.17	0.09798	-0.17	0.77562	-0.17	0.70129
-0.18	0.07087	-0.18	0.74672	-0.18	0.71033
-0.19	0.08421	-0.19	0.72916	-0.19	0.66197
-0.2	0.10882	-0.2	0.68293	-0.2	0.6503
-0.21	0.06302	-0.21	0.74091	-0.21	0.67496
-0.22	0.07506	-0.22	0.76843	-0.22	0.70586
-0.23	0.11552	-0.23	0.77846	-0.23	0.7024
-0.24	0.07742	-0.24	0.76177	-0.24	0.66146
-0.25	0.03423	-0.25	0.70551	-0.25	0.67111
-0.26	0.10534	-0.26	0.67293	-0.26	0.67597
-0.27	0.04514	-0.27	0.62107	-0.27	0.69232
-0.28	0.12234	-0.28	0.65245	-0.28	0.66457
-0.29	0.06463	-0.29	0.69423	-0.29	0.66081
-0.3	0.08066	-0.3	0.73329	-0.3	0.68441
-0.32	0.05748	-0.32	0.77782	-0.32	0.70508
-0.34	0.15	-0.34	0.79535	-0.34	0.66975
-0.36	0.07601	-0.36	0.77963	-0.36	0.64167
-0.38	0.07824	-0.38	0.73767	-0.38	0.63131
-0.4	0.0846	-0.4	0.71051	-0.4	0.65954
-0.42	0.07815	-0.42	0.70145	-0.42	0.67457
-0.44	0.03165	-0.44	0.70287	-0.44	0.69912
-0.46	0.08951	-0.46	0.69883	-0.46	0.69098
-0.48	0.07567	-0.48	0.72301	-0.48	0.66229
-0.5	0.05196	-0.5	0.67612	-0.5	0.65004
-0.52	0.02299	-0.52	0.67756	-0.52	0.65514
-0.54	0.06286	-0.54	0.64514	-0.54	0.65652
-0.56	0.0785	-0.56	0.64061	-0.56	0.66427
-0.58	0.09822	-0.58	0.6455	-0.58	0.66421
-0.6	0.07611	-0.6	0.67083	-0.6	0.68113
-0.65	0.08636	-0.65	0.70908	-0.65	0.64698
-0.7	0.06353	-0.7	0.68567	-0.7	0.63331
-0.75	0.02092	-0.75	0.68384	-0.75	0.64162
-0.8	0.12282	-0.8	0.68272	-0.8	0.66409
-0.85	0.08424	-0.85	0.71736	-0.85	0.67545
-0.9	0.10344	-0.9	0.70156	-0.9	0.67741
-0.95	0.11854	-0.95	0.73159	-0.95	0.66445
-1	0.06656	-1	0.76866	-1	0.64323

## Sheet: Fig. 3b
Position (nm)	Height (nm)
-91	4.62618
-89.8235	4.60193
-88.6471	4.51822
-87.4706	4.4288
-86.2941	4.38644
-85.1176	4.38424
-83.9412	4.39169
-82.7647	4.42551
-81.5882	4.42271
-80.4118	4.42917
-79.2353	4.51812
-78.0588	4.55352
-76.8824	4.60643
-75.7059	4.58475
-74.5294	4.68629
-73.3529	4.64097
-72.1765	4.587
-71	4.63066
-69.8235	4.66016
-68.6471	4.77154
-67.4706	4.81265
-66.2941	4.92207
-65.1176	4.88778
-63.9412	4.86569
-62.7647	4.90562
-61.5882	4.98689
-60.4118	5.01264
-59.2353	4.98209
-58.0588	4.97575
-56.8824	4.89008
-55.7059	4.76798
-54.5294	4.71893
-53.3529	4.71043
-52.1765	4.70232
-51	4.66645
-49.8235	4.61227
-48.6471	4.54747
-47.4706	4.46632
-46.2941	4.49129
-45.1176	4.48239
-43.9412	4.50381
-42.7647	4.54099
-41.5882	4.55768
-40.4118	4.45941
-39.2353	4.41724
-38.0588	4.39378
-36.8824	4.40535
-35.7059	4.4884
-34.5294	4.59014
-33.3529	4.77319
-32.1765	4.89678
-31	4.95718
-29.8235	4.99711
-28.6471	5.01026
-27.4706	4.98207
-26.2941	4.92632
-25.1177	4.85502
-23.9412	4.84199
-22.7647	4.81537
-21.5882	4.80569
-20.4118	4.77219
-19.2353	4.69734
-18.0588	4.60615
-16.8823	4.51379
-15.7059	4.43028
-14.5294	4.36153
-13.3529	4.33197
-12.1765	4.41048
-11	4.55081
-9.82353	4.68051
-8.64706	4.77674
-7.47059	4.75898
-6.29412	4.65519
-5.11765	4.54629
-3.94118	4.4746
-2.76471	4.43065
-1.58824	4.47294
-0.41176	4.55658
0.76471	4.55004
1.94118	4.54095
3.11765	4.49544
4.29412	4.42867
5.47059	4.28078
6.64706	4.20495
7.82353	4.19999
9	4.26984
10.1765	4.46411
11.3529	4.65562
12.5294	4.74417
13.7059	4.765
14.8824	4.77048
16.0588	4.66394
17.2353	4.55425
18.4118	4.42546
19.5882	4.3768
20.7647	4.40826
21.9412	4.49622
23.1177	4.5706
24.2941	4.62332
25.4706	4.67231
26.6471	4.69491
27.8235	4.64585
29	4.54521
30.1765	4.43198
31.3529	4.33115
32.5294	4.27087
33.7059	4.25252
34.8824	4.27394
36.0588	4.32529
37.2353	4.34986
38.4118	4.4077
39.5882	4.43661
40.7647	4.45133
41.9412	4.47098
43.1176	4.45815
44.2941	4.40181
45.4706	4.44488
46.6471	4.45587
47.8235	4.43398
49	4.40953
50.1765	4.37229
51.3529	4.30433
52.5294	4.20685
53.7059	4.0877
54.8824	4.07861
56.0588	4.10101
57.2353	4.1876
58.4118	4.21433
59.5882	4.25368
60.7647	4.3125
61.9412	4.40755
63.1176	4.47129
64.2941	4.5193
65.4706	4.51591
66.6471	4.44953
67.8235	4.36976
69	4.36145
70.1765	4.3565
71.3529	4.28499
72.5294	4.2513
73.7059	4.21583
74.8824	4.20732
76.0588	4.20788
77.2353	4.27851
78.4118	4.41608
79.5882	4.54814
80.7647	4.69693
81.9412	4.74513
83.1176	4.72561
84.2941	4.66946
85.4706	4.57158
86.6471	4.48571
87.8235	4.39571
89	4.35846
90.1765	4.41237
91.3529	4.45446
92.5294	4.45107
93.7059	4.43233
94.8824	4.40139
96.0588	4.2976
97.2353	4.32375
98.4118	4.23749
99.5882	4.19335
100.765	4.2006
101.941	4.17634
103.118	4.16764
104.294	4.13237
105.471	4.19848
106.647	4.23998
107.824	4.3183
109	4.37692
110.176	4.43398
111.353	4.45067
112.529	4.40575
113.706	4.37599
114.882	4.36886
116.059	4.35032
117.235	4.41624
118.412	4.52191
119.588	4.46616
120.765	4.39329
121.941	4.31332
123.118	4.16623
124.294	4.07819
125.471	4.04469
126.647	3.99425
127.824	4.02906
129	4.0556
130.176	4.04434
131.353	4.08623
132.529	4.13522
133.706	4.14128
134.882	4.20621
136.059	4.25401
137.235	4.41383
138.412	4.59452
139.588	4.71063
140.765	4.76591
141.941	4.79442
143.118	4.77726
144.294	4.6152
145.471	4.40117
146.647	4.18103
147.824	4.11623
149	4.09453
150.176	4.24353
151.353	4.32441
152.529	4.3222
153.706	4.38753
154.882	4.39437
156.059	4.3343
157.235	4.29685
158.412	4.29071
159.588	4.2513
160.765	4.22666
161.941	4.21186
163.118	4.1687
164.294	4.24032
165.471	4.3714
166.647	4.46783
167.824	4.65284
169	4.78038
170.176	4.79766
171.353	4.80038
172.529	4.73164
173.706	4.64046
174.882	4.57762
176.059	4.50513
177.235	4.37556
178.412	4.22728
179.588	4.09397
180.765	3.91911
181.941	3.7667
183.118	3.75386
184.294	3.8812
185.471	3.95342
186.647	4.01854
187.824	4.11004
189	4.1417
190.176	4.09284
191.353	4.06879
192.529	3.95102
193.706	3.81476
194.882	3.77121
196.059	3.93162
197.235	4.1694

## Sheet: Fig. 3c
GaN		Pt/GaN
Binding energy (eV)	Intensity	Binding energy (eV)	Intensity	Intensity	Intensity	Intensity	Intensity	Intensity	Intensity
85	2595	B.E.	data	Pt 4f:Pt 4f	Pt 4f:Pt 4f	Pt 4f:Pt 4f	Pt 4f:Pt 4f	Background	Envelope
84.95	2590	85	230.5	230.708	230.818	230.756	231.645	230.5	232.428
84.9	2585	84.95	244	244.21	244.321	244.258	245.158	244	245.948
84.85	2580	84.9	235	235.211	235.325	235.26	236.171	235	236.967
84.8	2575	84.85	225	225.213	225.328	225.262	226.184	225	226.987
84.75	2570	84.8	220	220.215	220.331	220.264	221.197	220	222.007
84.7	2566.15	84.75	237	237.216	237.334	237.266	238.21	237	239.027
84.65	2563.33	84.7	222.5	222.718	222.838	222.768	223.723	222.5	224.547
84.6	2561.18	84.65	238.5	238.72	238.841	238.771	239.736	238.5	240.567
84.55	2559.47	84.6	243	243.221	243.345	243.273	244.25	243	245.089
84.5	2558.1	84.55	234.5	234.723	234.848	234.775	235.766	234.5	236.612
84.45	2555.9	84.5	252.5	252.725	252.852	252.777	253.781	252.5	254.635
84.4	2554.14	84.45	247.5	247.726	247.856	247.78	248.797	247.5	249.658
84.35	2552.81	84.4	238	238.228	238.359	238.282	239.312	238	240.181
84.3	2551.9	84.35	241.5	241.73	241.863	241.784	242.827	241.5	243.705
84.25	2551.43	84.3	271	271.232	271.367	271.287	272.343	271	273.228
84.2	2551.38	84.25	258	258.233	258.371	258.289	259.358	258	260.252
84.15	2551.76	84.2	269	269.235	269.375	269.291	270.374	269	271.275
84.1	2552.57	84.15	262	262.237	262.379	262.294	263.389	262	264.299
84.05	2553.81	84.1	253.5	253.739	253.883	253.796	254.906	253.5	255.824
84	2555.48	84.05	271	271.241	271.387	271.299	272.425	271	273.351
83.95	2557.29	84	265.5	265.743	265.892	265.801	266.943	265.5	267.879
83.9	2559	83.95	255.5	255.745	255.896	255.804	256.962	255.5	257.906
83.85	2560.62	83.9	270.5	270.747	270.9	270.807	271.98	270.5	272.934
83.8	2562.14	83.85	268	268.249	268.405	268.309	269.499	268	270.462
83.75	2563.57	83.8	269	269.251	269.409	269.312	270.517	269	271.49
83.7	2564.9	83.75	280	280.253	280.414	280.315	281.536	280	282.517
83.65	2566.14	83.7	249.5	249.755	249.918	249.817	251.055	249.5	252.046
83.6	2567.29	83.65	251	251.257	251.423	251.32	252.573	251	253.574
83.55	2568.33	83.6	243.5	243.759	243.928	243.823	245.093	243.5	246.103
83.5	2569.29	83.55	266	266.261	266.433	266.326	267.615	266	268.636
83.45	2570.19	83.5	272	272.263	272.438	272.329	273.638	272	274.669
83.4	2570.86	83.45	256.5	256.766	256.943	256.832	258.161	256.5	259.202
83.35	2571.29	83.4	261.5	261.768	261.948	261.835	263.184	261.5	264.235
83.3	2571.48	83.35	264.5	264.77	264.954	264.838	266.207	264.5	267.268
83.25	2571.43	83.3	259	259.272	259.459	259.341	260.729	259	261.802
83.2	2571.14	83.25	256.5	256.775	256.965	256.844	258.252	256.5	259.336
83.15	2570.62	83.2	253	253.277	253.47	253.347	254.775	253	255.869
83.1	2569.86	83.15	258	258.279	258.476	258.35	259.798	258	260.904
83.05	2568.86	83.1	269	269.282	269.482	269.353	270.821	269	271.938
83	2567.62	83.05	278.5	278.784	278.988	278.857	280.349	278.5	281.478
82.95	2566.55	83	266	266.287	266.494	266.36	267.877	266	269.018
82.9	2565.93	82.95	261.5	261.789	262	261.864	263.406	261.5	264.558
82.85	2565.76	82.9	253	253.292	253.506	253.367	254.934	253	256.099
82.8	2566.05	82.85	272	272.294	272.512	272.37	273.962	272	275.139
82.75	2566.79	82.8	279.5	279.797	280.019	279.874	281.491	279.5	282.68
82.7	2567.98	82.75	273.5	273.8	274.025	273.878	275.519	273.5	276.722
82.65	2569.62	82.7	276.5	276.802	277.032	276.881	278.547	276.5	279.763
82.6	2571.71	82.65	265	265.305	265.539	265.385	267.076	265	268.305
82.55	2574.26	82.6	243.5	243.808	244.046	243.889	245.604	243.5	246.846
82.5	2577.26	82.55	262.5	262.811	263.053	262.892	264.638	262.5	265.894
82.45	2580.1	82.5	278	278.313	278.56	278.396	280.174	278	281.444
82.4	2582.71	82.45	275.5	275.816	276.068	275.9	277.71	275.5	278.995
82.35	2585.12	82.4	278	278.319	278.575	278.404	280.246	278	281.545
82.3	2587.31	82.35	260.5	260.822	261.083	260.908	262.782	260.5	264.095
82.25	2589.29	82.3	284	284.325	284.591	284.412	286.318	284	287.646
82.2	2591.05	82.25	253	253.328	253.599	253.417	255.354	253	256.697
82.15	2592.6	82.2	288	288.331	288.607	288.421	290.39	288	291.749
82.1	2593.93	82.15	266.5	266.834	267.115	266.925	268.926	266.5	270.301
82.05	2595.05	82.1	274.5	274.837	275.124	274.929	276.962	274.5	278.353
82	2595.95	82.05	277.5	277.841	278.133	277.934	280.004	277.5	281.411
81.95	2596.9	82	273	274.01	274.307	274.104	276.216	273.666	277.64
81.9	2597.5	81.95	270.5	274.008	274.312	274.104	276.258	273.661	277.699
81.85	2597.74	81.9	272.5	274.01	274.319	274.106	276.303	273.659	277.761
81.8	2597.62	81.85	278	274.006	274.322	274.104	276.343	273.652	277.818
81.75	2597.14	81.8	275.5	274.007	274.329	274.106	276.387	273.649	277.88
81.7	2596.31	81.75	267.5	274.001	274.329	274.102	276.424	273.64	277.936
81.65	2595.12	81.7	257	273.979	274.314	274.081	276.446	273.615	277.976
81.6	2593.57	81.65	290.5	273.957	274.298	274.06	276.466	273.589	278.015
81.55	2591.67	81.6	293.5	273.93	274.278	274.035	276.483	273.558	278.051
81.5	2589.4	81.55	266	273.922	274.277	274.028	276.523	273.546	278.111
81.45	2587.12	81.5	285.5	273.907	274.27	274.015	276.567	273.528	278.175
81.4	2585.43	81.45	285.5	273.892	274.263	274.002	276.611	273.51	278.24
81.35	2584.33	81.4	271	273.892	274.271	274.004	276.67	273.506	278.32
81.3	2583.83	81.35	283	273.882	274.268	273.995	276.718	273.491	278.389
81.25	2583.93	81.3	268.5	273.878	274.273	273.993	276.773	273.484	278.466
81.2	2584.62	81.25	270.5	273.878	274.28	273.994	276.831	273.479	278.546
81.15	2585.9	81.2	271.5	273.879	274.29	273.996	276.891	273.476	278.628
81.1	2587.79	81.15	284	273.867	274.287	273.986	276.938	273.46	278.698
81.05	2590.26	81.1	285	273.853	274.283	273.974	276.982	273.442	278.767
81	2593.33	81.05	275	273.855	274.294	273.978	277.045	273.44	278.853
80.95	2596.05	81	285	273.842	274.29	273.966	277.115	273.422	278.948
80.9	2598.14	80.95	293	273.816	274.274	273.943	277.173	273.392	279.031
80.85	2599.62	80.9	279.5	273.811	274.279	273.94	277.251	273.382	279.134
80.8	2600.48	80.85	274	273.815	274.293	273.945	277.338	273.381	279.247
80.75	2600.71	80.8	276.5	273.815	274.305	273.947	277.421	273.377	279.357
80.7	2600.33	80.75	277	273.814	274.315	273.949	277.503	273.371	279.467
80.65	2599.33	80.7	295	273.785	274.297	273.922	277.557	273.338	279.548
80.6	2597.71	80.65	296	273.755	274.28	273.894	277.61	273.303	279.63
80.55	2595.48	80.6	281.5	273.748	274.284	273.889	277.685	273.29	279.735
80.5	2592.62	80.55	311	273.695	274.243	273.838	277.715	273.232	279.794
80.45	2589.88	80.5	296.5	273.664	274.226	273.81	277.806	273.197	279.916
80.4	2586.93	80.45	300	273.628	274.204	273.776	277.897	273.156	280.039
80.35	2583.76	80.4	295.5	273.599	274.188	273.749	277.995	273.121	280.168
80.3	2580.38	80.35	297	273.568	274.171	273.721	278.09	273.084	280.296
80.25	2576.79	80.3	290	273.548	274.165	273.703	278.196	273.058	280.436
80.2	2572.98	80.25	315	273.489	274.122	273.646	278.263	272.994	280.538
80.15	2568.95	80.2	288.5	273.471	274.118	273.631	278.372	272.97	280.681
80.1	2564.71	80.15	293.5	273.445	274.109	273.608	278.472	272.938	280.818
80.05	2560.26	80.1	321.5	273.376	274.057	273.541	278.529	272.864	280.912
80	2555.6	80.05	304	273.334	274.032	273.502	278.613	272.816	281.034
79.95	2550.79	80	272.5	273.34	274.056	273.511	278.808	272.815	281.267
79.9	2546.79	79.95	302	273.301	274.036	273.475	278.988	272.771	281.489
79.85	2543.6	79.9	289.5	273.282	274.035	273.459	279.188	272.745	281.729
79.8	2541.21	79.85	290.5	273.261	274.034	273.441	279.387	272.718	281.969
79.75	2539.64	79.8	304.5	273.218	274.012	273.402	279.564	272.669	282.19
79.7	2538.88	79.75	309.5	273.168	273.984	273.355	279.733	272.612	282.404
79.65	2538.93	79.7	318	273.106	273.942	273.296	279.889	272.542	282.605
79.6	2539.79	79.65	294	273.079	273.939	273.273	280.082	272.509	282.845
79.55	2541.45	79.6	304.5	273.037	273.921	273.234	280.259	272.46	283.07
79.5	2543.93	79.55	303.5	272.997	273.904	273.197	280.437	272.413	283.296
79.45	2547.1	79.5	303.5	272.956	273.888	273.16	280.713	272.365	283.623
79.4	2550.21	79.45	315	272.898	273.857	273.106	281.092	272.299	284.056
79.35	2553.29	79.4	313	272.843	273.829	273.055	281.474	272.237	284.492
79.3	2556.31	79.35	331	272.76	273.774	272.976	281.828	272.146	284.9
79.25	2559.29	79.3	316.5	272.7	273.744	272.92	282.205	272.078	285.334
79.2	2562.21	79.25	328	272.622	273.697	272.846	282.14	271.992	285.329
79.15	2565.1	79.2	331.5	272.539	273.644	272.767	282.509	271.901	285.757
79.1	2567.93	79.15	309.5	272.49	273.628	272.723	282.946	271.843	286.258
79.05	2570.71	79.1	343.5	272.388	273.562	272.625	283.371	271.733	286.748
79	2573.45	79.05	319	272.324	273.532	272.565	283.876	271.66	287.317
78.95	2576.4	79	346	272.219	273.463	272.465	284.386	271.546	287.895
78.9	2579.5	78.95	348.5	272.109	273.394	272.361	284.944	271.428	288.526
78.85	2582.74	78.9	343.5	272.008	273.333	272.265	285.565	271.317	289.22
78.8	2586.12	78.85	331	271.925	273.29	272.188	286.266	271.225	289.995
78.75	2589.64	78.8	327.5	271.849	273.26	272.116	287.039	271.139	290.848
78.7	2593.31	78.75	335.5	271.759	273.217	272.031	287.873	271.039	291.761
78.65	2597.12	78.7	326.5	271.684	273.188	271.962	288.798	270.954	292.769
78.6	2601.07	78.65	337	271.593	273.147	271.877	289.793	270.853	293.852
78.55	2605.17	78.6	328.5	271.515	273.122	271.805	290.893	270.764	295.043
78.5	2609.4	78.55	355.5	271.395	273.056	271.692	292.052	270.634	296.293
78.45	2613.26	78.5	338.5	271.302	273.018	271.604	293.346	270.53	297.68
78.4	2616.86	78.45	362	271.172	272.951	271.481	294.72	270.389	299.157
78.35	2620.19	78.4	350.5	271.06	272.902	271.377	296.238	270.266	300.779
78.3	2623.26	78.35	363	270.93	272.834	271.253	297.871	270.123	302.517
78.25	2626.07	78.3	315	270.872	272.849	271.203	299.723	270.054	304.484
78.2	2628.62	78.25	351.5	270.759	272.809	271.097	301.673	269.929	306.551
78.15	2630.9	78.2	350.5	270.648	272.771	270.992	303.79	269.805	308.785
78.1	2632.93	78.15	339.5	270.553	272.757	270.906	306.099	269.698	311.222
78.05	2634.69	78.1	356	270.434	272.725	270.795	308.57	269.565	313.827
78	2636.19	78.05	344.5	270.332	272.71	270.702	311.256	269.45	316.649
77.95	2637.17	78	360.5	270.206	272.673	270.584	314.125	269.31	319.657
77.9	2637.36	77.95	348	270.098	272.67	270.485	317.233	269.189	322.919
77.85	2636.76	77.9	373	269.953	272.629	270.349	320.534	269.03	326.376
77.8	2635.38	77.85	364	269.822	272.602	270.228	324.09	268.884	330.091
77.75	2633.21	77.8	384.5	269.659	272.56	270.076	327.867	268.706	334.044
77.7	2630.26	77.75	378.5	269.505	272.533	269.932	331.914	268.537	338.274
77.65	2626.52	77.7	373.5	269.36	272.514	269.796	336.241	268.376	342.783
77.6	2622	77.65	383	269.199	272.491	269.646	340.832	268.2	347.568
77.55	2616.69	77.6	371	269.058	272.504	269.517	345.729	268.042	352.683
77.5	2610.6	77.55	372.5	268.914	272.514	269.386	350.919	267.881	358.09
77.45	2604.19	77.5	376	268.765	272.521	269.25	356.404	267.715	363.794
77.4	2598	77.45	381	268.609	272.556	269.105	362.185	267.541	369.832
77.35	2592.02	77.4	384	268.448	272.586	268.956	368.27	267.362	376.174
77.3	2586.26	77.35	370	268.309	272.637	268.831	374.685	267.204	382.85
77.25	2580.71	77.3	381.5	268.152	272.706	268.69	381.391	267.028	389.855
77.2	2575.38	77.25	397	267.972	272.767	268.525	388.382	266.829	397.161
77.15	2570.26	77.2	398	267.791	272.825	268.359	395.673	266.627	404.767
77.1	2565.36	77.15	395.5	267.613	272.911	268.195	403.263	266.429	412.696
77.05	2560.67	77.1	415	267.406	273.013	268.003	411.11	266.2	420.93
77	2556.19	77.05	406	267.213	273.128	267.83	419.246	265.985	429.46
76.95	2552.5	77	433	266.979	273.202	267.615	427.603	265.729	438.211
76.9	2549.86	76.95	415	266.772	273.399	267.427	436.232	265.499	447.332
76.85	2548.26	76.9	424	266.552	273.584	267.225	445.075	265.256	456.67
76.8	2547.71	76.85	428.5	266.325	273.763	267.016	454.116	265.005	466.206
76.75	2548.21	76.8	445	266.074	274.004	266.786	463.313	264.728	475.995
76.7	2549.76	76.75	454	265.809	274.289	266.546	472.651	264.437	485.984
76.65	2552.36	76.7	465	265.527	274.556	266.288	482.099	264.129	496.084
76.6	2556	76.65	499	265.194	274.828	265.978	491.588	263.768	506.285
76.55	2560.69	76.6	485.5	264.881	275.292	265.687	501.159	263.427	516.739
76.5	2566.43	76.55	484.5	264.569	275.758	265.4	510.755	263.087	527.221
76.45	2572.29	76.5	513.5	264.215	276.178	265.077	520.294	262.702	537.657
76.4	2577.79	76.45	533.5	263.829	276.929	264.722	529.749	262.286	548.372
76.35	2582.93	76.4	511	263.478	277.759	264.401	539.144	261.903	559.072
76.3	2587.71	76.35	538	263.087	278.547	264.039	548.362	261.479	569.598
76.25	2592.14	76.3	506.5	262.744	279.838	263.724	557.449	261.102	580.448
76.2	2596.21	76.25	551	262.332	281.467	263.351	566.244	260.657	591.424
76.15	2599.93	76.2	553.5	261.919	283.091	262.977	574.769	260.207	602.136
76.1	2603.29	76.15	608	261.422	284.97	262.52	582.899	259.672	612.794
76.05	2606.29	76.1	614	260.914	288.51	262.052	590.663	259.127	624.756
76	2608.93	76.05	623.5	260.394	290.818	261.569	598.014	258.567	635.093
75.95	2611.21	76	689	259.774	295.145	260.989	604.825	257.906	647.016
75.9	2612.57	75.95	679.5	259.167	300.826	260.438	611.172	257.257	659.831
75.85	2613	75.9	687.5	258.55	308.243	259.874	616.989	256.596	673.868
75.8	2612.5	75.85	716.5	257.889	317.875	259.265	622.207	255.889	689.569
75.75	2611.07	75.8	733	257.202	330.362	258.629	626.814	255.156	707.54
75.7	2608.71	75.75	797	256.418	346.364	257.894	630.706	254.323	728.413
75.65	2605.43	75.7	797.5	255.634	366.811	257.179	633.953	253.488	753.114
75.6	2601.21	75.65	846.5	254.774	392.536	256.394	636.456	252.576	782.431
75.55	2596.07	75.6	859.5	253.895	424.526	255.588	638.252	251.643	817.332
75.5	2590	75.55	944	252.888	463.567	254.65	639.212	250.579	858.581
75.45	2584.29	75.5	928	251.904	510.567	253.736	639.479	249.537	907.073
75.4	2579.86	75.45	1044	250.743	565.839	252.654	638.843	248.316	963.131
75.35	2576.71	75.4	1090.5	249.513	629.647	251.53	637.409	247.022	1027.03
75.3	2574.86	75.35	1158.5	248.176	701.635	250.298	635.143	245.62	1098.39
75.25	2574.29	75.3	1196	246.782	780.95	249.007	632.097	244.16	1176.36
75.2	2575	75.25	1199.5	245.387	866.097	247.709	628.334	242.691	1259.45
75.15	2577	75.2	1262.5	243.892	954.778	246.311	623.774	241.123	1345.39
75.1	2580.29	75.15	1368.5	242.234	1044.1	244.805	618.37	239.39	1431.34
75.05	2584.86	75.1	1469	240.427	1130.75	243.153	612.151	237.5	1513.98
75	2590.71	75.05	1541	238.507	1211.13	241.387	605.185	235.496	1589.72
74.95	2596.4	75	1610.5	236.477	1281.54	239.511	597.505	233.383	1654.89
74.9	2601.93	74.95	1657	234.384	1338.51	237.56	589.174	231.194	1706.05
74.85	2607.29	74.9	1735.5	232.167	1378.99	235.531	580.179	228.882	1740.22
74.8	2612.48	74.85	1686	230.022	1400.92	233.649	570.756	226.642	1755.42
74.75	2617.5	74.8	1799	227.715	1402.74	231.59	560.692	224.225	1750.06
74.7	2622.36	74.75	1787	225.422	1384.41	229.546	550.22	221.823	1724.13
74.65	2627.05	74.7	1770.5	223.151	1346.82	227.523	539.389	219.442	1678.55
74.6	2631.57	74.65	1626.5	221.113	1292.02	225.718	528.439	217.279	1615.45
74.55	2635.93	74.6	1624	219.078	1222.53	224.146	517.196	215.117	1537.59
74.5	2640.12	74.55	1471	217.275	1141.89	222.828	505.934	213.186	1448.37
74.45	2644.48	74.5	1440	215.534	1053.59	221.555	494.512	211.3	1351.29
74.4	2647.71	74.45	1255.5	214.077	961.552	220.562	483.207	209.695	1250.31
74.35	2649.83	74.4	1101.5	212.855	869.219	219.803	472.018	208.324	1148.92
74.3	2650.83	74.35	990	211.822	779.574	219.481	460.92	207.123	1050.43
74.25	2650.71	74.3	932.5	210.882	695.012	219.572	449.872	206.008	957.315
74.2	2649.48	74.25	827	210.103	617.43	219.824	438.986	205.053	871.184
74.15	2647.12	74.2	721	209.507	547.995	219.645	428.301	204.26	792.668
74.1	2643.64	74.15	665.5	209.007	487.183	220.327	417.774	203.551	723.638
74.05	2639.05	74.1	629	208.563	434.994	221.279	407.41	202.897	663.554
74	2633.33	74.05	588.5	208.203	391.055	222.547	397.244	202.304	612.135
73.95	2626.5	74	503	207.993	354.766	224.246	387.374	201.842	568.853
73.9	2620	73.95	508	207.776	325.14	226.289	377.687	201.371	532.778
73.85	2613.83	73.9	490.5	207.609	301.286	228.77	368.24	200.927	503.124
73.8	2608	73.85	459.5	207.521	282.298	231.779	359.074	200.529	479.084
73.75	2602.5	73.8	445	207.455	267.284	235.362	350.184	200.154	459.824
73.7	2597.33	73.75	468.5	207.377	255.408	239.547	341.525	199.741	444.633
73.65	2592.5	73.7	437.5	207.397	246.086	244.506	333.194	199.376	433.056
73.6	2588	73.65	443.5	207.407	238.705	250.278	325.144	199	424.532
73.55	2583.83	73.6	421	207.475	232.857	257.007	317.426	198.659	418.788
73.5	2580	73.55	416.5	207.63	229.417	264.774	310.019	198.324	416.866
73.45	2576.52	73.5	448	207.735	224.948	273.622	302.87	197.94	415.354
73.4	2573.07	73.45	462.5	207.836	221.286	283.682	296.008	197.534	416.211
73.35	2569.64	73.4	450.5	208.083	218.823	295.095	289.473	197.145	420.04
73.3	2566.24	73.35	441	208.344	216.374	307.936	283.259	196.77	425.603
73.25	2562.86	73.3	458	208.585	213.944	322.237	277.322	196.369	432.982
73.2	2559.5	73.25	461	209.03	212.325	338.078	271.678	195.962	443.225
73.15	2556.17	73.2	484	209.44	210.67	355.445	266.291	195.519	455.289
73.1	2552.86	73.15	487	209.844	209.009	374.368	261.184	195.071	469.193
73.05	2549.57	73.1	496	210.55	207.616	394.805	256.34	194.608	485.486
73	2546.31	73.05	548	211.199	206.268	416.605	251.683	194.065	503.559
72.95	2543.57	73	542	211.857	204.928	439.737	247.292	193.53	523.222
72.9	2541.36	72.95	548	213.005	203.654	464.023	243.138	192.985	544.865
72.85	2539.67	72.9	564	214.23	202.508	489.232	239.197	192.415	567.923
72.8	2538.5	72.85	553.5	215.47	201.377	515.148	235.498	191.86	591.913
72.75	2537.86	72.8	614.5	217.549	200.152	541.363	231.919	191.21	617.353
72.7	2537.74	72.75	640	219.93	199.029	567.591	228.505	190.52	643.494
72.65	2538.14	72.7	649	222.296	197.894	593.487	225.269	189.815	669.501
72.6	2539.07	72.65	658	226.531	196.745	618.653	222.201	189.096	696.843
72.55	2540.52	72.6	689.5	230.065	195.607	642.641	219.256	188.327	722.59
72.5	2542.5	72.55	759.5	235.989	194.399	664.979	216.364	187.449	749.386
72.45	2544.45	72.5	739	243.921	193.221	685.391	213.652	186.601	776.384
72.4	2546.36	72.45	781	254.433	191.994	703.389	211.016	185.687	803.772
72.35	2548.21	72.4	844	268.347	190.722	718.588	208.412	184.675	832.045
72.3	2550.02	72.35	838	286.83	189.458	730.771	205.939	183.671	861.986
72.25	2551.79	72.3	884	311.073	188.121	739.59	203.507	182.594	894.508
72.2	2553.5	72.25	925.5	342.542	186.764	744.862	201.115	181.452	930.926
72.15	2555.17	72.2	994	382.783	185.306	746.409	198.713	180.203	972.601
72.1	2556.79	72.15	1050	433.431	183.759	744.182	196.313	178.866	1021.09
72.05	2558.36	72.1	1113.5	495.966	182.134	738.204	193.896	177.429	1077.91
72	2559.88	72.05	1196	571.531	180.397	728.535	191.427	175.864	1144.3
71.95	2561.48	72	1256	660.78	178.566	715.362	188.933	174.203	1221.03
71.9	2562.64	71.95	1345	763.489	176.6	698.889	186.365	172.403	1308.13
71.85	2563.38	71.9	1416.5	878.475	174.546	679.43	183.742	170.491	1404.72
71.8	2563.69	71.85	1503.5	1003.33	172.356	657.288	181.038	168.442	1508.68
71.75	2563.57	71.8	1584	1134.41	170.038	632.863	178.256	166.266	1616.77
71.7	2563.02	71.75	1684.5	1266.88	167.581	606.524	175.361	163.932	1724.55
71.65	2562.05	71.7	1782	1394.97	164.976	578.683	172.354	161.445	1826.65
71.6	2560.64	71.65	1933.5	1512.26	162.133	549.679	169.149	158.721	1917.06
71.55	2558.81	71.6	1963.5	1612.52	159.248	520.104	166.348	155.946	1990.38
71.5	2556.55	71.55	1977.5	1689.84	156.348	490.367	163.103	153.146	2040.22
71.45	2554.48	71.5	2054.5	1739.29	153.325	460.729	159.735	150.224	2062.41
71.4	2553.14	71.45	2067.5	1757.68	150.278	431.607	156.343	147.276	2054.08
71.35	2552.55	71.4	2037.5	1743.73	147.287	403.35	152.993	144.371	2014.24
71.3	2552.69	71.35	1986.5	1698.17	144.369	376.223	149.717	141.539	1943.86
71.25	2553.57	71.3	1866	1623.8	141.632	350.52	146.826	138.888	1846.12
71.2	2555.19	71.25	1761	1525	139.062	326.367	144.107	136.395	1725.35
71.15	2557.55	71.2	1578.5	1407.51	136.771	303.979	141.664	134.178	1587.39
71.1	2560.64	71.15	1477	1277.54	134.633	283.288	139.374	132.114	1438.49
71.05	2564.48	71.1	1320.5	1141.6	132.736	264.404	137.321	130.287	1285.2
71	2569.05	71.05	1115.5	1005.75	131.157	247.391	135.581	128.772	1133.56
70.95	2573.38	71	932.5	875.126	129.857	232.172	134.12	127.537	988.665
70.9	2577.36	70.95	809.5	753.663	128.745	218.597	132.846	126.489	854.385
70.85	2580.98	70.9	714.5	644.111	127.785	206.547	131.716	125.585	733.405
70.8	2584.24	70.85	579	548.099	127.032	195.986	130.793	124.888	627.248
70.75	2587.14	70.8	527	465.981	126.358	186.692	130.016	124.269	536.239
70.7	2589.69	70.75	458.5	397.395	125.793	178.587	129.371	123.756	459.878
70.65	2591.88	70.7	394.5	341.314	125.327	171.555	128.822	123.34	397
70.6	2593.71	70.65	337.5	296.314	124.948	165.485	128.361	123.01	346.078
70.55	2595.19	70.6	303	260.765	124.624	160.247	127.953	122.734	305.387
70.5	2596.31	70.55	272.5	233.051	124.35	155.736	127.59	122.503	273.218
70.45	2597.88	70.5	255.5	211.644	124.102	151.847	127.254	122.299	247.95
70.4	2599.29	70.45	236	195.211	123.884	148.507	126.947	122.124	228.177
70.35	2600.52	70.4	241.5	182.587	123.662	145.604	126.632	121.941	212.661
70.3	2601.6	70.35	189	172.94	123.52	143.162	126.397	121.838	200.506
70.25	2602.5	70.3	207	165.438	123.35	141.021	126.156	121.707	190.845
70.2	2603.24	70.25	186	160.976	123.215	139.189	125.969	121.608	184.525
70.15	2603.81	70.2	191.5	154.963	123.073	137.583	125.774	121.5	176.892
70.1	2604.21	70.15	189.5	151.787	122.934	136.18	125.582	121.396	172.295
70.05	2604.45	70.1	177.5	148.63	122.814	135.501	125.408	121.31	168.424
70	2604.52	70.05	163.5	145.494	122.718	134.23	125.255	121.245	163.963
69.95	2603.31	70	187.5	143.531	122.585	132.94	125.066	121.143	160.694
69.9	2601.79	69.95	158.5	141.679	122.497	132.27	124.921	121.085	158.111
69.85	2599.95	69.9	153	139.835	122.42	131.609	124.784	121.036	155.538
69.8	2597.81	69.85	158	138.495	122.335	130.94	124.639	120.98	153.47
69.75	2595.36	69.8	157.5	137.246	122.251	130.271	124.503	120.924	151.5
69.7	2592.6	69.75	152	136.006	122.177	129.611	124.392	120.876	149.559
69.65	2589.52	69.7	145.5	135.031	122.114	129.105	124.292	120.838	148.028
69.6	2586.14	69.65	149.5	134.135	122.044	128.703	124.185	120.794	146.685
69.55	2582.45	69.6	158.5	133.224	121.962	128.287	124.064	120.736	145.33
69.5	2578.45	69.55	138	132.487	121.912	127.903	123.975	120.709	144.149
69.45	2575.12	69.5	131.5	131.834	121.873	127.528	123.896	120.693	143.053
69.4	2571.64	69.45	153	131.149	121.8	127.133	123.784	120.643	141.936
69.35	2568.02	69.4	127.5	130.583	121.769	126.884	123.71	120.632	141.049
69.3	2564.26	69.35	127.5	130.084	121.737	126.636	123.637	120.622	140.228
69.25	2560.36	69.3	153	129.545	121.667	126.348	123.525	120.572	139.369
69.2	2556.31	69.25	136	129.079	121.623	126.087	123.455	120.549	138.599
69.15	2552.12	69.2	122.5	128.69	121.602	125.846	123.405	120.546	137.907
69.1	2547.79	69.15	147.5	128.263	121.541	125.61	123.317	120.504	137.22
69.05	2543.31	69.1	138	127.877	121.496	125.413	123.243	120.477	136.598
69	2538.69	69.05	128	127.556	121.467	125.232	123.185	120.466	136.043
68.95	2533.71	69	135.5	127.223	121.426	125.039	123.115	120.442	135.476
68.9	2529.5	68.95	122.5	126.925	121.406	124.866	123.065	120.439	134.944
68.85	2526.05	68.9	115.5	126.664	121.382	124.696	123.011	120.432	134.458
68.8	2523.36	68.85	128.5	126.398	121.354	124.556	122.952	120.419	134.003
68.75	2521.43	68.8	125	126.145	121.331	124.423	122.898	120.412	133.56
68.7	2520.26	68.75	129.5	125.922	121.302	124.282	122.846	120.398	133.157
68.65	2519.86	68.7	128	125.7	121.275	124.143	122.799	120.387	132.758
68.6	2520.21	68.65	134	125.472	121.24	123.996	122.742	120.366	132.352
68.55	2521.33	68.6	138	125.269	121.198	123.863	122.679	120.339	131.993
68.5	2523.21	68.55	137	125.068	121.159	123.74	122.617	120.313	131.645
68.45	2526	68.5	127	124.882	121.135	123.632	122.571	120.303	131.312
68.4	2528.71	68.45	140	124.702	121.092	123.504	122.505	120.272	130.985
68.35	2531.36	68.4	122.5	124.55	121.076	123.403	122.465	120.269	130.686
68.3	2533.93	68.35	115.5	124.394	121.056	123.303	122.422	120.262	130.39
68.25	2536.43	68.3	141	124.232	121.012	123.194	122.354	120.23	130.102
68.2	2538.86	68.25	112	124.092	120.987	123.105	122.31	120.217	129.843
68.15	2541.21	68.2	130	123.95	120.96	123.013	122.267	120.202	129.584
68.1	2543.5	68.15	128	123.824	120.937	122.924	122.227	120.19	129.341
68.05	2545.71	68.1	128	123.703	120.914	122.835	122.186	120.178	129.103
68	2547.86	68.05	122	123.59	120.9	122.767	122.155	120.175	128.887
67.95	2550.31	68	113.5	123.48	120.879	122.695	122.117	120.165	128.676
67.9	2553.29	67.95	127	123.375	120.858	122.623	122.078	120.155	128.47
67.85	2556.79	67.9	110	123.264	120.832	122.546	122.034	120.139	128.258
67.8	2560.81	67.85	104	123.151	120.798	122.459	121.981	120.114	128.046
67.75	2565.36	67.8	131	123.051	120.771	122.384	121.936	120.098	127.849
67.7	2570.43	67.75	123	122.964	120.757	122.329	121.905	120.093	127.675
67.65	2576.02	67.7	132.5	122.866	120.729	122.26	121.863	120.074	127.496
67.6	2582.14	67.65	130	122.778	120.704	122.194	121.825	120.059	127.325
67.55	2588.79	67.6	114.5	122.697	120.687	122.135	121.794	120.05	127.161
67.5	2595.95	67.55	104.5	122.603	120.654	122.061	121.747	120.026	126.985
67.45	2602.38	67.5	111.5	122.525	120.632	122.005	121.711	120.013	126.834
67.4	2607.93	67.45	126	122.451	120.615	121.954	121.679	120.004	126.687
67.35	2612.6	67.4	130	122.374	120.591	121.897	121.641	119.989	126.536
67.3	2616.38	67.35	132	122.298	120.565	121.836	121.6	119.97	126.388
67.25	2619.29	67.3	123	122.236	120.552	121.79	121.573	119.966	126.253
67.2	2621.31	67.25	133	122.159	120.524	121.731	121.531	119.946	126.108
67.15	2622.45	67.2	112	122.096	120.504	121.683	121.5	119.933	125.983
67.1	2622.71	67.15	110.5	122.031	120.483	121.634	121.467	119.919	125.856
67.05	2622.1	67.1	120.5	121.979	120.474	121.598	121.447	119.918	125.744
67	2620.6	67.05	129	121.919	120.453	121.549	121.415	119.904	125.623
66.95	2619.31	67	113	121.863	120.436	121.504	121.385	119.894	125.506
66.9	2617.86	66.95	124	121.811	120.422	121.467	121.36	119.887	125.398
66.85	2616.24	66.9	130.5	121.753	120.399	121.421	121.326	119.871	125.286
66.8	2614.45	66.85	125	121.704	120.385	121.384	121.299	119.863	125.182
66.75	2612.5	66.8	100.5	121.633	120.349	121.324	121.251	119.833	125.056
66.7	2610.38	66.75	110.5	121.581	120.328	121.28	121.218	119.819	124.949
66.65	2608.1	66.7	118.5	121.541	120.32	121.251	121.2	119.817	124.861
66.6	2605.64	66.65	120.5	121.503	120.312	121.224	121.184	119.816	124.775
66.55	2603.02	66.6	111	121.455	120.293	121.185	121.155	119.802	124.68
66.5	2600.24	66.55	115.5	121.415	120.28	121.153	121.133	119.796	124.593
66.45	2596.95	66.5	117	121.377	120.27	121.124	121.113	119.792	124.509
66.4	2594.43	66.45	113.5	121.335	120.255	121.089	121.088	119.782	124.421
66.35	2592.67	66.4	124.5	121.297	120.242	121.06	121.066	119.775	124.34
66.3	2591.67	66.35	115.5	121.26	120.23	121.031	121.043	119.768	124.26
66.25	2591.43	66.3	127.5	121.219	120.212	120.998	121.016	119.756	124.177
66.2	2591.95	66.25	121.5	121.189	120.204	120.973	120.998	119.754	124.103
66.15	2593.24	66.2	106	121.14	120.178	120.93	120.963	119.733	124.014
66.1	2595.29	66.15	111.5	121.1	120.16	120.897	120.938	119.72	123.936
66.05	2598.1	66.1	105.5	121.053	120.133	120.857	120.903	119.698	123.852
66	2601.67	66.05	112.5	121.016	120.117	120.827	120.879	119.687	123.778
65.95	2605.19	66	133	120.971	120.092	120.787	120.846	119.667	123.696
65.9	2607.57	65.95	113.5	114.781	113.921	114.602	114.666	113.5	117.469
65.85	2608.81	65.9	115	116.257	115.416	116.083	116.153	115	118.909
65.8	2608.9	65.85	105	106.234	105.411	106.066	106.141	105	108.852
65.75	2607.86	65.8	105	106.213	105.407	106.05	106.128	105	108.797
65.7	2605.67	65.75	105	106.191	105.402	106.033	106.115	105	108.741
65.65	2602.33	65.7	120	121.17	120.398	121.016	121.103	120	123.687
65.6	2597.86	65.65	101	102.15	101.393	102	102.092	101	104.635
65.55	2592.24	65.6	108	109.13	108.389	108.985	109.081	108	111.585
65.5	2585.48	65.55	112	113.111	112.385	112.97	113.07	112	115.536
65.45	2581.79	65.5	109.5	110.592	109.881	110.456	110.559	109.5	112.988
65.4	2577	65.45	108	109.074	108.377	108.941	109.048	108	111.44
65.35	2570.67	65.4	95	96.0558	95.3726	95.9264	96.0372	95	98.392
65.3	2562.08	65.35	121.5	122.539	121.869	122.412	122.526	121.5	124.846
65.25	2550	65.3	106	107.022	106.365	106.899	107.015	106	109.301
65.2	2534	65.25	105	106.005	105.361	105.886	106.004	105	108.257
65.15	2518	65.2	108.5	109.489	108.857	109.374	109.494	108.5	111.714
65.1	2502	65.15	107.5	108.473	107.854	108.361	108.485	107.5	110.672
65.05	2486	65.1	102	102.958	102.35	102.848	102.975	102	105.13
65	2470	65.05	106	106.943	106.346	106.836	106.966	106	109.091
		65	109	109.928	109.343	109.825	109.957	109	112.052

## Sheet: Fig. 3d
Energy_eV	15	14.5	14	13.5	13	12.5	12	11.5	11	10.5	10	9.5	9	8.5	8	7.5	7	6.5	6	5.8	5.6	5.4	5.2	5	4.8	4.6	4.4	4.2	4	3.8	3.6	3.4	3.2	3	2.9	2.8	2.7	2.6	2.5	2.4	2.3	2.2	2.1	2	1.9	1.8	1.7	1.6	1.5
-1.05238	0.15	0.15	0.15	0.15	0.210938	0.15	0.15	0.15	0.15	0.15	0.173863	0.15	0.15	0.15	0.15	0.15	0.15	0.15	0.15	0.15	0.266696	0.15	0.15	0.15	0.283631	0.15	0.15	0.15	0.15	0.15	0.15	0.168949	0.15	0.15	0.15	0.15	0.15	0.15	0.15	0.15	0.15	0.15	0.15	0.15	0.15	0.15	0.15	0.15	0.15
-1.04896	0.15	0.15	0.15	0.15	0.252547	0.220467	0.15	0.15	0.15	0.15	0.15	0.15	0.15	0.15	0.15	0.15	0.188239	0.15	0.15	0.283524	0.15	0.15	0.15	0.15	0.226669	0.15	0.15	0.15	0.15	0.15	0.150397	0.15	0.15	0.15	0.15	0.15	0.15	0.15	0.15	0.15	0.15	0.15	0.15	0.15	0.15	0.15	0.15	0.15	0.15
-1.04554	0.15	0.15	0.15	0.15	0.252492	0.176414	0.19014	0.15	0.15	0.15	0.240895	0.15	0.15	0.15	0.15	0.15	0.15	0.15	0.15	0.247265	0.15	0.15	0.15	0.15	0.15	0.15	0.15	0.15	0.15	0.15	0.159044	0.15	0.15	0.15585	0.15	0.15	0.15	0.15	0.15	0.15	0.15	0.15	0.15	0.15	0.15	0.15	0.15	0.15	0.15
-1.04209	0.15	0.15	0.15	0.15	0.15	0.15	0.32764	0.15	0.15	0.15	0.445911	0.15	0.15	0.15	0.15	0.15	0.15	0.15	0.15	0.15	0.15	0.15	0.15	0.152326	0.15	0.15	0.15	0.15	0.15	0.15	0.15	0.15	0.15	0.15	0.15	0.15	0.15	0.15	0.15	0.15	0.15	0.15	0.188893	0.15	0.15	0.15	0.15	0.15	0.15
-1.03862	0.15	0.15	0.15	0.15	0.15	0.15	0.295916	0.15	0.15	0.15	0.309419	0.15	0.15	0.15	0.15	0.15	0.15	0.15	0.15	0.15	0.15	0.15	0.15	0.15	0.15	0.15	0.15	0.15	0.15	0.15	0.15	0.15	0.15	0.15	0.15	0.15	0.15	0.187339	0.15	0.15	0.15	0.15	0.305223	0.15	0.15	0.15	0.15	0.15	0.159995
-1.0351	0.15	0.15	0.15	0.15	0.15	0.15	0.15	0.15	0.15	0.15	0.15	0.15	0.15	0.15	0.15	0.15	0.15	0.15	0.15	0.15	0.15	0.15	0.15	0.15	0.15	0.15	0.15	0.15	0.15	0.15	0.195456	0.15	0.261246	0.15	0.15	0.15	0.15	0.15	0.15	0.15	0.15	0.15	0.302146	0.15	0.15	0.15	0.15	0.15	0.194997
-1.03154	0.15	0.16567	0.15	0.15	0.15	0.15	0.15	0.15	0.15	0.15	0.15	0.15	0.15	0.15	0.15	0.15	0.15	0.15	0.15	0.15	0.15	0.15	0.15	0.15	0.15	0.15	0.15	0.15	0.15	0.15	0.15	0.15	0.198115	0.15	0.15	0.15	0.15	0.15	0.15	0.15	0.15	0.15	0.181298	0.15	0.15	0.15	0.15	0.15	0.15
-1.02794	0.252428	0.15	0.15	0.15	0.15	0.15	0.15	0.15	0.15	0.15	0.15	0.15	0.15	0.15	0.15	0.15	0.15	0.15	0.15	0.15	0.15	0.15	0.15	0.227696	0.15	0.15	0.15	0.15	0.15	0.15	0.15	0.15	0.15	0.15	0.15	0.15	0.15	0.15	0.15	0.169414	0.15	0.15	0.15	0.15	0.15	0.15	0.15	0.15	0.15
-1.02428	0.15	0.15	0.15	0.15	0.15	0.15	0.15	0.15	0.15	0.15	0.15	0.15	0.15	0.15	0.15	0.15	0.15	0.15	0.15	0.160729	0.15	0.15	0.15	0.190588	0.15	0.15	0.15	0.15	0.15	0.15	0.15	0.15	0.15	0.15	0.15	0.15	0.15	0.15	0.15	0.22457	0.15	0.15	0.15	0.15	0.15	0.15	0.15	0.15	0.15
-1.02057	0.15	0.15	0.15	0.15	0.15	0.15	0.15	0.15	0.15	0.15	0.15	0.15	0.15	0.15	0.15	0.15	0.15	0.15	0.15	0.15	0.15	0.15	0.15	0.15	0.195092	0.15	0.15	0.15	0.15	0.15	0.15	0.15	0.15	0.15	0.15	0.15	0.190847	0.15	0.15	0.15	0.15	0.15	0.15	0.15	0.15	0.15	0.15	0.15	0.15
-1.01681	0.15	0.15	0.15	0.15	0.15	0.15	0.15	0.15	0.15	0.15	0.15	0.15	0.15	0.15	0.15	0.15	0.15	0.15	0.15	0.15	0.15	0.15	0.15	0.15	0.15	0.15	0.15	0.15	0.15	0.200151	0.15	0.15	0.15	0.15	0.15	0.15	0.251177	0.15	0.15	0.15	0.15	0.15	0.15	0.15	0.15	0.15	0.15	0.15	0.15
-1.01298	0.15	0.15	0.15	0.15	0.15	0.15	0.15	0.15	0.15	0.15	0.235628	0.15	0.15	0.15	0.15	0.15	0.15	0.15	0.15	0.15	0.15	0.15	0.15	0.15	0.15	0.15	0.15	0.15	0.15	0.15	0.15	0.26785	0.15	0.15	0.15	0.15	0.15	0.15	0.15	0.15	0.15	0.15	0.15	0.15	0.15	0.15	0.15	0.15	0.15
-1.0091	0.15	0.15	0.15	0.262375	0.15	0.15	0.178086	0.15	0.15	0.15	0.395649	0.15	0.15	0.15	0.15	0.15	0.15	0.15	0.15	0.15	0.15	0.187269	0.15	0.15	0.15	0.15	0.15	0.15	0.15	0.15	0.15	0.398396	0.15	0.15	0.15	0.164553	0.15	0.15	0.15	0.15	0.15	0.15	0.15	0.15	0.15	0.15	0.15	0.15	0.15
-1.00516	0.15	0.15	0.15	0.252011	0.15	0.15	0.15	0.191863	0.15	0.15	0.340175	0.15	0.15	0.15	0.158256	0.15	0.15	0.15	0.15	0.15	0.15	0.15	0.15	0.15	0.15	0.15	0.15	0.15	0.15	0.15	0.15	0.323578	0.15	0.15	0.15	0.15	0.15	0.15	0.15	0.15	0.15	0.15	0.15	0.15	0.15	0.15	0.15	0.248296	0.15
-1.00115	0.304181	0.15	0.15	0.15	0.15	0.15	0.15	0.15	0.15	0.15	0.181112	0.15	0.15	0.15	0.15	0.15	0.15	0.15	0.15	0.15	0.15	0.15	0.15	0.15	0.186575	0.187954	0.15	0.15	0.15	0.15	0.15	0.317568	0.15	0.15	0.15	0.15	0.15	0.15	0.1841	0.15	0.15	0.15	0.234637	0.15	0.15	0.15	0.15	0.261675	0.15
-0.997084	0.337606	0.15	0.15	0.15	0.15	0.330437	0.15	0.15	0.15	0.15	0.15	0.15	0.15	0.15	0.15	0.15	0.15	0.15	0.15	0.15	0.15	0.15	0.15	0.15	0.15	0.15	0.15	0.15	0.15	0.15	0.15	0.328754	0.15	0.15	0.15	0.172248	0.240807	0.15	0.228905	0.15	0.15	0.15	0.181806	0.15	0.15	0.15	0.15	0.15	0.15
-0.992947	0.167083	0.15	0.15	0.15	0.15	0.440272	0.15	0.15	0.15	0.15	0.15	0.15	0.15	0.15	0.15	0.15	0.15	0.15	0.15	0.15	0.15	0.15	0.15	0.15	0.15	0.15	0.15	0.15	0.15	0.15	0.15	0.246307	0.15	0.15	0.15	0.15	0.238307	0.15	0.15	0.15	0.15	0.15	0.15	0.15	0.210905	0.178773	0.15	0.15	0.275038
-0.988741	0.15	0.15	0.15	0.15	0.15	0.360823	0.15	0.15	0.154122	0.15	0.15	0.15	0.15	0.15	0.15	0.15	0.15	0.15	0.15	0.15	0.15	0.15	0.15	0.15	0.15	0.15	0.185751	0.15	0.15	0.15	0.15	0.15	0.15	0.15	0.15	0.15	0.15	0.15	0.15	0.20199	0.15	0.15	0.15	0.15	0.15	0.257185	0.15	0.15	0.183709
-0.984464	0.187066	0.15	0.15	0.15	0.15	0.153627	0.15	0.15	0.23026	0.15	0.177321	0.15	0.15	0.15	0.15	0.15	0.185681	0.15	0.15	0.161454	0.15	0.15	0.15	0.15	0.15	0.15	0.15	0.15	0.15	0.15	0.15	0.15	0.15	0.15	0.15	0.15	0.15	0.15	0.15	0.15	0.15	0.15	0.15	0.15	0.15	0.15	0.15	0.15	0.15
-0.980114	0.15	0.15	0.15	0.15	0.15	0.15	0.15	0.15	0.15	0.15	0.15	0.15	0.15	0.15	0.15	0.15	0.175138	0.15	0.15	0.15	0.15	0.15	0.15	0.15	0.15	0.15	0.15	0.15	0.15	0.15	0.15	0.15	0.15	0.15	0.15	0.15	0.15	0.15	0.195554	0.15	0.15	0.15	0.15	0.15	0.15	0.15	0.15	0.15	0.15
-0.975691	0.15	0.15	0.15	0.15	0.17963	0.15	0.15	0.15	0.15	0.15	0.15	0.15	0.15	0.15	0.15	0.15	0.15	0.239386	0.15	0.15	0.15	0.15	0.15	0.15	0.15	0.15	0.15	0.15	0.15	0.15	0.15	0.15	0.15	0.15	0.15	0.15	0.15	0.15	0.262745	0.15	0.15	0.15	0.15	0.15	0.15	0.15	0.15	0.15	0.15
-0.971191	0.15	0.15	0.15	0.15	0.166187	0.15	0.221533	0.15	0.15	0.15	0.15	0.15	0.15	0.15	0.15	0.15	0.15	0.15	0.241976	0.15	0.15	0.15	0.15	0.15	0.15	0.15	0.15	0.15	0.15	0.15	0.15	0.15	0.15	0.15	0.193176	0.15	0.15	0.15	0.182563	0.15	0.15	0.15	0.15	0.15	0.15	0.15	0.15	0.15	0.15
-0.966612	0.15	0.15	0.15	0.15	0.15	0.292363	0.21253	0.15	0.15	0.15	0.159892	0.15	0.15	0.15	0.15	0.15	0.15	0.15	0.295982	0.15	0.15	0.15	0.15	0.15	0.15	0.15	0.15	0.15	0.15	0.15	0.15	0.15	0.15	0.15	0.330011	0.15	0.15	0.15	0.15	0.15	0.15	0.15	0.15	0.15	0.15	0.15	0.15	0.15	0.15
-0.961953	0.15	0.15	0.15	0.15	0.15	0.210462	0.15	0.15645	0.15	0.15	0.15	0.15	0.15	0.15	0.15	0.15	0.15	0.15	0.15	0.15	0.15	0.15	0.15	0.15	0.15	0.15	0.15	0.15	0.15	0.15	0.15	0.15	0.15	0.15	0.326892	0.15	0.15	0.15	0.15	0.15	0.15	0.15	0.15	0.15	0.15	0.15	0.15	0.15	0.15
-0.957212	0.15	0.15	0.15	0.15	0.15	0.15	0.15	0.210307	0.15	0.15	0.15	0.15	0.15	0.15	0.15	0.15	0.15	0.15	0.15	0.15	0.15	0.15	0.15	0.15	0.15	0.15	0.15	0.15	0.15	0.15	0.15	0.15	0.15	0.15	0.214236	0.15	0.15	0.15	0.15	0.15	0.15	0.15	0.15	0.15	0.15	0.15	0.15	0.15	0.15
-0.952386	0.15	0.263999	0.15	0.15	0.15	0.15	0.15	0.15	0.15	0.15	0.15	0.15	0.15	0.15	0.15	0.15	0.18505	0.15	0.15	0.15	0.15	0.15	0.15	0.15	0.15	0.15	0.15	0.150728	0.15	0.15	0.15	0.15	0.15	0.15	0.15	0.15	0.15	0.15	0.15	0.15	0.15	0.15	0.15	0.15	0.15	0.15	0.15	0.162802	0.15
-0.947474	0.15	0.331086	0.15	0.15	0.15	0.15	0.15	0.15	0.15	0.15	0.15	0.171598	0.15	0.15	0.15	0.15	0.15	0.15	0.15	0.15	0.15	0.15	0.15	0.15	0.15	0.15	0.15	0.171506	0.15	0.15	0.15	0.159687	0.15	0.15	0.15	0.15	0.15	0.15	0.15	0.15	0.15	0.15	0.15	0.15	0.15	0.15	0.15	0.217362	0.15
-0.942472	0.15	0.218499	0.15	0.15	0.15	0.15	0.15	0.15	0.15	0.15	0.15	0.158783	0.15	0.15	0.150799	0.15	0.15	0.15	0.15	0.15	0.15	0.15	0.15	0.15	0.15	0.15	0.15	0.15	0.15	0.15	0.15	0.15	0.15	0.15	0.15	0.15	0.221295	0.15	0.15	0.15	0.15	0.15	0.15	0.15	0.15	0.15	0.15	0.15	0.15
-0.937379	0.15	0.15	0.15	0.207897	0.15	0.15	0.15	0.15	0.15	0.15	0.15	0.158765	0.15	0.15	0.232561	0.15	0.15	0.15	0.15	0.175292	0.15	0.15	0.15	0.15	0.15	0.15	0.15	0.15	0.15	0.15	0.15	0.15	0.15	0.15	0.15	0.15	0.193937	0.15	0.15	0.15	0.15	0.15	0.15	0.15	0.15	0.15	0.15	0.15	0.15
-0.932193	0.15	0.15	0.15	0.257856	0.15	0.15	0.15	0.151528	0.15	0.15	0.15	0.15	0.15	0.15	0.316351	0.15	0.15	0.15	0.15	0.154582	0.220166	0.15	0.15	0.15	0.15	0.15	0.15	0.15	0.15	0.15	0.15	0.15	0.15	0.15	0.15	0.15	0.15	0.15	0.15	0.15	0.15	0.15	0.15	0.15	0.15	0.15	0.15	0.15	0.15
-0.92691	0.15	0.15	0.15	0.15	0.15	0.15	0.15	0.15	0.15	0.15	0.15	0.15	0.15	0.158071	0.241599	0.15	0.15	0.15	0.15	0.15	0.227475	0.15	0.15	0.15	0.15	0.15	0.15	0.15	0.15	0.15	0.15	0.15	0.15	0.15	0.15	0.15	0.15	0.15	0.15	0.15	0.15	0.15	0.15	0.15	0.15	0.15	0.15	0.15	0.15
-0.921529	0.15	0.15	0.15	0.15	0.15	0.15	0.15	0.15	0.164551	0.15	0.15	0.15	0.15	0.15	0.15	0.15	0.15	0.15	0.19301	0.15	0.15	0.15	0.15	0.15	0.15	0.15	0.15	0.15	0.15	0.15	0.15	0.15	0.15	0.15	0.15	0.15	0.15	0.15	0.15	0.15	0.15	0.15	0.15	0.15	0.15	0.15	0.15	0.15	0.15
-0.916047	0.15	0.15	0.15	0.15	0.15	0.15	0.15	0.15	0.15	0.15	0.15	0.15	0.15	0.15	0.15	0.15	0.15	0.15	0.301595	0.15	0.15	0.15	0.15	0.15	0.15	0.15	0.15	0.15	0.15	0.15	0.15	0.15	0.15	0.15	0.15	0.15	0.15	0.15	0.15	0.15	0.15	0.15	0.15	0.15	0.15	0.15	0.15	0.15	0.15
-0.910461	0.15	0.15	0.15	0.15	0.15683	0.15	0.15	0.15	0.15	0.15	0.15	0.15	0.15	0.15	0.15	0.15	0.15	0.15	0.259578	0.15	0.15	0.15	0.15	0.15	0.15	0.15	0.15	0.15	0.15	0.15	0.15	0.15	0.15	0.15	0.15	0.15	0.15	0.15	0.15	0.15	0.15	0.15	0.15	0.15	0.15	0.15	0.15	0.15	0.15
-0.904768	0.15	0.15	0.15	0.15	0.15	0.15	0.15	0.15	0.15	0.15	0.15	0.15	0.15	0.15	0.15	0.15	0.15	0.15	0.15	0.15	0.15	0.15	0.15	0.15	0.15	0.15	0.15	0.15	0.167179	0.15	0.15	0.15	0.15	0.15	0.15	0.15	0.15	0.15	0.15	0.15	0.15	0.15	0.15	0.15	0.151766	0.15	0.15	0.15	0.15
-0.898966	0.15	0.15	0.15	0.15	0.15	0.15	0.156248	0.15	0.15	0.15	0.15	0.15	0.15	0.15	0.15	0.15	0.15	0.15	0.15	0.15	0.15	0.15	0.15	0.15	0.15	0.15	0.15	0.15	0.15	0.20904	0.15	0.15	0.15	0.15	0.15	0.15	0.15	0.15	0.15	0.152707	0.15	0.15	0.15	0.321216	0.15	0.15	0.15	0.15	0.19628
-0.893052	0.15	0.288586	0.15	0.15	0.15	0.15	0.15	0.15	0.15	0.15	0.15	0.229249	0.15	0.15	0.176903	0.15	0.15	0.15	0.15	0.15	0.15	0.15	0.15	0.15	0.15	0.15	0.15	0.15	0.15	0.222546	0.15	0.151595	0.15	0.15	0.15	0.15	0.15	0.15	0.15	0.15	0.192193	0.15	0.15	0.36842	0.15	0.15	0.15	0.15	0.173968
-0.887023	0.15	0.265978	0.15	0.15	0.15	0.15	0.15	0.15	0.15	0.15	0.15	0.33582	0.15	0.15	0.15	0.15	0.15	0.15	0.15	0.15	0.15	0.15	0.15	0.15	0.15	0.15	0.15	0.15	0.15	0.15	0.15	0.245906	0.15	0.15	0.15	0.15	0.15	0.15	0.15	0.15	0.242126	0.15	0.15	0.15	0.219204	0.15	0.182861	0.15	0.15
-0.880876	0.15	0.15	0.15	0.15	0.15	0.15	0.15	0.15	0.15	0.15	0.15	0.277413	0.150955	0.15	0.15	0.176411	0.15	0.15	0.15	0.15	0.15	0.15	0.15	0.15	0.15	0.15	0.15	0.15	0.15	0.15	0.15	0.192083	0.15	0.15	0.15	0.15	0.15	0.15	0.15	0.15	0.15	0.15	0.15	0.15	0.232815	0.15	0.187005	0.15	0.15
-0.874607	0.15	0.15	0.15	0.15	0.15	0.15	0.15	0.15	0.15	0.15	0.15	0.319816	0.157414	0.15	0.15	0.15	0.15	0.15	0.15	0.15	0.15	0.181971	0.15	0.15	0.15	0.15	0.15	0.15	0.15	0.15	0.15	0.15	0.15	0.15	0.15	0.15	0.15	0.15	0.15	0.15	0.15	0.15	0.15	0.15	0.15	0.15	0.202884	0.15	0.15
-0.868214	0.15	0.15	0.15	0.15	0.15	0.15	0.15	0.15	0.15	0.15	0.15	0.380629	0.15	0.15	0.15	0.15	0.15	0.15	0.15	0.15	0.15	0.197048	0.15	0.15	0.15	0.15	0.15	0.15	0.15	0.15	0.15	0.15	0.15	0.15	0.15	0.18051	0.15	0.150685	0.15	0.15	0.15	0.15	0.15	0.15	0.174399	0.15	0.177617	0.15	0.15
-0.861692	0.15	0.15	0.15	0.15	0.15	0.15	0.15	0.15	0.15	0.15	0.15	0.172618	0.15	0.15	0.15	0.15	0.15	0.15	0.15	0.15	0.15	0.215309	0.15	0.15	0.15	0.15	0.15	0.15	0.15	0.15	0.15	0.15	0.15	0.15	0.15	0.15	0.15	0.15	0.15	0.15	0.15	0.15	0.15	0.15	0.307595	0.15	0.15	0.15	0.15
-0.855039	0.15	0.15	0.15	0.15	0.15	0.15	0.15	0.15	0.15	0.15	0.15	0.15	0.15	0.15	0.15	0.15	0.15	0.15	0.15	0.15	0.15	0.235951	0.15	0.15	0.15	0.15	0.15	0.15	0.15	0.15	0.15	0.15	0.15	0.187012	0.15	0.15	0.15	0.15	0.15	0.15	0.15	0.15	0.15	0.15	0.18042	0.15	0.15	0.15	0.15
-0.84825	0.15	0.15	0.15	0.15	0.15	0.15	0.15	0.15	0.15	0.15	0.15	0.15	0.15	0.15	0.15	0.15	0.15	0.15	0.15	0.15	0.15	0.224386	0.15	0.15	0.15	0.15	0.15	0.15	0.15	0.15	0.15	0.15	0.15	0.194309	0.15	0.15	0.15	0.15	0.15	0.15	0.15	0.15	0.15	0.15	0.15	0.15	0.15	0.15	0.15
-0.841323	0.15	0.15	0.15	0.15	0.15	0.15	0.15	0.15	0.15	0.15	0.2037	0.15	0.15	0.15	0.15	0.15	0.15	0.15	0.15	0.15	0.15	0.223068	0.15	0.15	0.15	0.15	0.15	0.15	0.15	0.15	0.15	0.15	0.15	0.15	0.15	0.15	0.15	0.15	0.15	0.15	0.15	0.15	0.15	0.15	0.15	0.152488	0.15	0.15	0.15
-0.834253	0.15	0.15	0.15	0.15	0.15	0.15	0.15	0.15	0.15	0.15	0.241036	0.15	0.15	0.15	0.15	0.15	0.15	0.15	0.15	0.15	0.15	0.214931	0.15	0.15	0.15	0.15	0.15	0.15	0.15	0.15	0.15	0.15	0.15	0.15	0.15	0.15	0.15	0.15	0.15	0.15	0.15	0.15	0.15	0.15	0.15	0.1931	0.15	0.15	0.15
-0.827036	0.15	0.15	0.15	0.15	0.15	0.15	0.15	0.15	0.15	0.15	0.15	0.15	0.15	0.15	0.15	0.15	0.15	0.15	0.15	0.15	0.15	0.205435	0.15	0.15	0.15	0.15	0.15	0.15	0.15	0.15	0.15	0.15	0.15	0.15	0.15	0.15	0.15	0.15	0.15	0.15	0.15	0.15	0.15	0.15	0.15	0.15	0.15	0.15	0.15
-0.819668	0.15	0.15	0.15	0.15	0.15	0.15	0.15	0.15	0.15	0.15	0.15	0.15	0.15	0.15	0.15	0.15	0.15	0.15	0.15	0.15	0.15	0.15	0.15	0.15	0.15	0.15	0.15	0.15	0.15	0.15	0.15	0.15	0.15	0.15	0.15	0.15	0.15	0.15	0.15	0.15	0.15	0.15	0.15	0.15	0.15	0.15	0.15	0.15	0.15
-0.812145	0.15	0.15	0.15	0.15	0.15	0.15	0.15	0.15	0.15	0.15	0.15	0.15	0.15	0.15	0.15	0.15	0.15	0.15	0.15	0.15	0.15	0.15	0.15	0.15	0.15	0.15	0.15	0.15	0.15	0.15	0.15	0.15	0.15	0.15	0.15	0.15	0.15	0.15	0.15	0.15	0.15	0.15	0.15	0.15	0.15	0.15	0.15	0.15	0.15
-0.804462	0.15	0.15	0.15	0.15	0.15	0.15	0.15	0.15	0.15	0.15	0.15	0.15	0.15	0.15	0.175446	0.15	0.15	0.15	0.15	0.15	0.15	0.15	0.15	0.15	0.165068	0.15	0.15	0.15	0.15	0.15	0.15	0.15	0.15	0.15	0.15	0.15	0.15	0.15	0.15	0.15	0.15	0.15	0.15	0.15	0.15	0.15	0.15	0.15	0.15
-0.796615	0.15	0.15	0.15	0.15	0.15	0.15	0.15	0.15	0.15	0.15	0.15	0.15	0.15	0.15	0.289717	0.15	0.15	0.15	0.15	0.15	0.15	0.15	0.15	0.15	0.167582	0.15	0.15	0.15	0.15	0.15	0.15	0.156481	0.15	0.15	0.15	0.15	0.15	0.15	0.15	0.15	0.15	0.15	0.15	0.15	0.15	0.15	0.15	0.15	0.15
-0.788598	0.15	0.15	0.15	0.15	0.15	0.15	0.15	0.15	0.15	0.15	0.15	0.15	0.15	0.15	0.212857	0.15	0.15	0.15	0.15	0.15	0.15	0.15	0.15	0.15	0.174489	0.15	0.15	0.15	0.15	0.15	0.15	0.192476	0.15	0.15	0.15	0.15	0.15	0.15	0.15	0.15	0.15	0.15	0.15	0.15	0.15	0.15	0.15	0.15	0.15
-0.780408	0.15	0.15	0.15	0.15	0.15	0.15	0.15	0.15	0.15	0.15	0.15	0.15	0.15	0.15	0.15	0.15	0.15	0.15	0.15	0.15	0.15	0.15	0.15	0.15	0.15	0.15	0.15	0.15	0.15	0.15	0.15	0.233934	0.15	0.15	0.15	0.15	0.15	0.171673	0.15	0.15	0.15	0.15	0.15	0.15	0.15	0.164319	0.15	0.15	0.15
-0.772039	0.15	0.15	0.15	0.15	0.161858	0.15	0.15	0.15	0.15	0.15	0.15	0.15	0.15	0.15	0.15	0.15	0.15	0.15	0.15	0.15	0.15	0.15	0.15	0.15	0.15	0.15	0.15	0.15	0.15	0.15	0.15	0.15	0.15	0.15	0.15	0.15	0.15	0.188236	0.15	0.15	0.15	0.15	0.15	0.15	0.15	0.15	0.15	0.15	0.15
-0.763485	0.15	0.15	0.15	0.15	0.178033	0.15	0.15	0.15	0.15	0.15	0.15	0.159914	0.15	0.15	0.15	0.15	0.15	0.159067	0.15	0.15	0.15	0.15	0.15	0.15	0.15	0.15	0.15	0.15	0.15	0.15	0.15	0.15	0.15	0.15	0.15	0.15	0.15	0.15	0.15	0.15	0.15	0.15	0.226514	0.15	0.15	0.15	0.15	0.15	0.15
-0.754742	0.15	0.15	0.15	0.15	0.15	0.15	0.15	0.15	0.15	0.15	0.15	0.15	0.15	0.15	0.194999	0.15	0.15	0.15	0.15	0.15	0.15	0.15	0.15	0.15	0.15	0.164276	0.15	0.15	0.15	0.15	0.15	0.15	0.15	0.15	0.15	0.15	0.15	0.15	0.15	0.15	0.15	0.15	0.211564	0.15	0.15	0.15	0.15	0.15	0.15
-0.745803	0.15	0.15	0.21014	0.15	0.15	0.15	0.15	0.15	0.15	0.15	0.15	0.15	0.15	0.15	0.262949	0.15	0.15	0.15	0.15	0.15	0.15	0.15	0.15	0.15	0.15	0.214645	0.15	0.15	0.15	0.15	0.15	0.15	0.15	0.15	0.15	0.15	0.15	0.15	0.15	0.15	0.15	0.15	0.253634	0.15	0.15	0.195005	0.15	0.15	0.15
-0.736662	0.15	0.15	0.18389	0.15	0.15	0.15	0.15	0.15	0.15	0.15	0.155742	0.15	0.15	0.15	0.15	0.159896	0.15	0.15	0.15	0.15	0.15	0.15	0.15	0.15	0.15	0.15	0.15	0.15	0.15	0.15	0.15	0.15	0.15	0.15	0.15	0.18846	0.15	0.15	0.15	0.249031	0.15	0.15	0.276588	0.15	0.15	0.266847	0.15	0.15	0.15
-0.727314	0.15	0.15	0.15	0.15	0.15	0.15	0.15	0.15	0.15	0.15	0.15	0.15	0.15	0.15	0.15	0.204743	0.15	0.15	0.15	0.15	0.15	0.15	0.15	0.15	0.15	0.15	0.15	0.15	0.15	0.15	0.15	0.15	0.172393	0.15	0.15	0.15	0.15	0.15	0.15	0.361967	0.15	0.15	0.15	0.15	0.15	0.279998	0.15	0.15	0.15
-0.717752	0.15	0.15	0.15	0.15	0.15	0.15	0.15	0.15	0.15	0.15	0.15	0.15	0.15	0.15	0.15	0.19386	0.15	0.15	0.15	0.186563	0.15	0.15	0.15	0.15	0.15	0.15	0.15	0.15	0.15	0.15	0.15	0.15	0.179854	0.15	0.15	0.15	0.15	0.15	0.15	0.238684	0.15	0.15	0.15	0.15	0.15	0.270078	0.15	0.15	0.15
-0.707969	0.15	0.15	0.15	0.15	0.15	0.15	0.15	0.15	0.15	0.15	0.15	0.15	0.15	0.305317	0.15	0.15	0.15	0.15	0.15	0.15	0.15	0.15	0.15	0.15	0.15	0.15	0.15	0.15	0.15	0.15	0.15	0.15	0.15	0.15	0.15	0.15	0.15	0.15	0.15	0.15	0.15	0.15	0.15	0.15	0.15	0.15	0.15	0.15	0.15
-0.697959	0.15	0.15	0.15	0.15	0.15	0.15	0.15	0.15	0.15	0.15	0.15	0.15	0.15	0.28826	0.15	0.15	0.15	0.15	0.15	0.15	0.15	0.15	0.15	0.15	0.15	0.15	0.15	0.15	0.15	0.15	0.15	0.15	0.15	0.15	0.15	0.15	0.15	0.15	0.15	0.15	0.15	0.15	0.15	0.15	0.15	0.15	0.15	0.15	0.15
-0.687715	0.172662	0.15	0.15	0.15	0.15	0.15	0.15	0.209294	0.15	0.256992	0.15	0.15	0.15	0.15	0.15	0.15	0.15	0.15	0.15	0.15	0.15	0.15	0.15	0.15	0.15	0.15	0.15	0.15	0.15	0.15	0.15	0.15	0.15	0.15	0.15	0.15	0.15	0.15	0.15	0.15	0.15	0.15	0.15	0.15	0.15	0.15	0.15	0.15	0.15
-0.677228	0.15	0.15	0.15	0.15	0.15	0.15	0.15	0.202325	0.15	0.155009	0.349415	0.15	0.15	0.15	0.15	0.15	0.15	0.15	0.15	0.15	0.15	0.15	0.15	0.15	0.15	0.15	0.15	0.15	0.15	0.15	0.15	0.15	0.15	0.15	0.15	0.15	0.15	0.15	0.15	0.15	0.163239	0.15	0.15	0.15	0.15	0.16591	0.15	0.15	0.15
-0.666492	0.15	0.15	0.15	0.15	0.15	0.15	0.15	0.15	0.15	0.15	0.438379	0.15663	0.15	0.15	0.171179	0.15	0.15	0.15	0.15	0.15	0.15	0.15	0.15	0.15	0.15	0.15	0.15	0.15	0.15	0.15	0.15	0.15	0.15	0.15	0.15	0.15	0.15	0.15	0.165571	0.15	0.15	0.15	0.15	0.15	0.15	0.283872	0.15	0.15	0.15
-0.655498	0.15	0.15	0.15	0.15	0.167597	0.15	0.15	0.15	0.15	0.15	0.337042	0.207216	0.15	0.15	0.195691	0.15	0.15	0.15	0.175579	0.15	0.15	0.15	0.15	0.15	0.15	0.15	0.15	0.15	0.15	0.15	0.15	0.231471	0.15	0.15	0.15	0.15	0.153158	0.15	0.203246	0.15	0.157672	0.15	0.15	0.15	0.15	0.266158	0.15	0.15	0.15
-0.644238	0.15	0.15	0.15	0.15	0.186456	0.15	0.15	0.15	0.15	0.15	0.212139	0.15	0.15	0.15	0.19928	0.15	0.15	0.15	0.15	0.15	0.15	0.15	0.15	0.15	0.15	0.195736	0.15	0.15	0.15	0.15	0.15	0.218397	0.15	0.15	0.15	0.15	0.15	0.15	0.164056	0.15	0.233693	0.15	0.15	0.15	0.15	0.176818	0.15	0.15	0.15
-0.632703	0.15	0.15	0.15722	0.15	0.15	0.15	0.15	0.15	0.15	0.15	0.15	0.15	0.15	0.15	0.159117	0.15	0.15	0.15	0.15	0.15	0.15	0.15	0.15	0.15	0.15	0.162221	0.15	0.15	0.15	0.15	0.15	0.15	0.15	0.15	0.15	0.15	0.15	0.15	0.15	0.15	0.224091	0.15	0.15	0.15	0.15	0.15	0.15	0.15	0.15
-0.620885	0.15	0.15	0.157773	0.15	0.15	0.15	0.15	0.186843	0.15	0.15	0.15	0.15	0.15	0.15	0.15	0.15	0.15	0.15	0.15	0.15	0.15	0.15	0.15	0.15	0.1898	0.15	0.15	0.15	0.15	0.15	0.15	0.15	0.15	0.15	0.15	0.15	0.15	0.15	0.15	0.15	0.174561	0.15	0.15	0.15	0.15	0.15	0.15	0.15	0.15
-0.608773	0.15	0.15	0.15	0.15	0.15	0.15	0.15	0.15	0.15	0.15	0.15	0.15	0.15	0.15	0.15	0.15	0.15	0.15	0.15	0.15	0.15	0.15	0.15	0.15	0.155444	0.15	0.15	0.15	0.15	0.15	0.15	0.15	0.15	0.15	0.15	0.15	0.15	0.15	0.15	0.15	0.15	0.15	0.15	0.15	0.15	0.15	0.15	0.15	0.15
-0.596358	0.15	0.15	0.15	0.15	0.15	0.16497	0.15	0.15	0.15	0.15	0.15	0.15	0.15	0.15	0.15	0.15	0.15	0.15	0.15	0.15	0.15	0.15	0.15	0.179318	0.15	0.15	0.15	0.15	0.15	0.15	0.15	0.15	0.15	0.15	0.15	0.15	0.15	0.15	0.15	0.15	0.15	0.15	0.15	0.15	0.15	0.15	0.15	0.15	0.15
-0.583631	0.15	0.15	0.15	0.15	0.15	0.15	0.15	0.15	0.191181	0.15	0.15	0.15	0.15	0.15	0.15	0.15	0.15	0.15	0.15	0.15	0.15	0.15	0.15	0.15	0.15	0.185378	0.15	0.15	0.15	0.15	0.15	0.15	0.15	0.15	0.15	0.15	0.15	0.15	0.15	0.15	0.15	0.153429	0.15	0.304755	0.15	0.15	0.15	0.15	0.15
-0.570579	0.15	0.15	0.15	0.15	0.15	0.15	0.15	0.15	0.210032	0.15	0.24881	0.15	0.15	0.15	0.15	0.15	0.15	0.15	0.15	0.15	0.15	0.15	0.15	0.15	0.15	0.158489	0.15	0.180067	0.15	0.15	0.15	0.15	0.15	0.15	0.15	0.15	0.15	0.15	0.15	0.15	0.15	0.164472	0.15	0.277427	0.15	0.15	0.15	0.15	0.156084
-0.557192	0.15	0.15	0.15	0.15	0.15	0.15	0.15	0.15	0.15	0.15	0.292628	0.15	0.15	0.15	0.15	0.15	0.15	0.15	0.15	0.15	0.15	0.15	0.15	0.15	0.15	0.150335	0.15	0.15	0.15	0.15	0.15	0.15	0.15	0.15	0.15	0.15	0.15	0.15	0.15	0.15	0.15	0.15	0.15	0.15	0.15	0.15	0.15	0.15	0.168704
-0.543459	0.15	0.15	0.195968	0.15	0.15	0.15	0.15	0.15	0.15	0.15	0.15	0.15	0.15	0.241255	0.15	0.15	0.15	0.15	0.15	0.15	0.15	0.15	0.166618	0.15	0.15	0.150039	0.15	0.15	0.15	0.15	0.15	0.15	0.15	0.15	0.15	0.15	0.15	0.15	0.15	0.15	0.159228	0.15	0.15	0.15	0.15	0.15	0.15	0.15	0.15
-0.529367	0.15	0.15	0.15	0.15	0.15	0.15	0.15	0.15	0.15	0.15	0.15	0.15	0.15	0.255871	0.15	0.15	0.15	0.15	0.173015	0.15	0.15	0.15	0.15	0.15	0.15	0.15	0.15	0.15	0.15	0.15	0.15	0.15	0.15	0.15	0.15	0.15	0.15	0.15	0.15	0.15	0.15	0.15	0.15	0.15	0.15	0.15	0.15	0.15	0.15
-0.514905	0.15	0.15	0.15	0.15	0.15	0.15	0.15	0.15	0.15	0.15	0.15	0.15	0.15	0.182409	0.15	0.15	0.15	0.15	0.161897	0.15	0.15	0.15	0.15	0.15	0.173172	0.15	0.15	0.15	0.15	0.15	0.15	0.15	0.15	0.15	0.15	0.15	0.15	0.15	0.15	0.15	0.15	0.15	0.15	0.15	0.15	0.15	0.15	0.15	0.15
-0.500057	0.15	0.15	0.15	0.15	0.15	0.15	0.15	0.15	0.15	0.15	0.15	0.15	0.15	0.15	0.15	0.15	0.162214	0.15	0.15	0.15	0.15	0.15	0.15	0.15	0.15	0.15	0.15	0.15	0.15	0.15	0.15	0.15	0.15	0.15	0.15	0.15	0.15	0.15	0.15	0.15	0.15	0.15	0.15	0.15	0.15	0.15	0.15	0.15	0.15
-0.484812	0.15	0.15	0.15	0.200846	0.15	0.15	0.15	0.15	0.15	0.15	0.174385	0.15	0.15	0.15	0.15	0.15	0.15	0.15	0.15	0.15	0.15	0.15	0.15	0.15	0.15	0.15	0.15	0.15	0.15	0.15	0.15	0.15	0.15	0.15	0.15	0.15	0.15	0.15	0.15	0.15	0.15	0.15	0.15	0.15	0.15	0.15	0.15	0.15	0.15
-0.469154	0.15	0.15	0.15	0.226972	0.161587	0.15	0.15	0.15	0.15	0.15	0.15	0.15	0.15	0.15	0.15	0.15	0.15	0.15	0.15	0.155657	0.15	0.15	0.15	0.15	0.15	0.15	0.15	0.15	0.15	0.15	0.15	0.15	0.15	0.15	0.15	0.15	0.15	0.15	0.15	0.15	0.15	0.253741	0.15	0.15	0.15	0.15	0.189705	0.15	0.15
-0.453068	0.15	0.15	0.15	0.15	0.15	0.15	0.15	0.15	0.15	0.15	0.15	0.15	0.15	0.15	0.15	0.15	0.15	0.15	0.15	0.184738	0.15	0.15	0.15	0.15	0.15	0.15	0.15	0.15	0.15	0.15	0.15	0.15	0.15	0.15	0.15	0.162036	0.15	0.15	0.15	0.15	0.15	0.220057	0.15	0.15	0.15	0.15	0.15	0.258321	0.15
-0.436539	0.15	0.15	0.15	0.15	0.15	0.15	0.15	0.15	0.15	0.15	0.15	0.15	0.15	0.15	0.15	0.15	0.15	0.15	0.15	0.15	0.15	0.15	0.164906	0.15	0.15	0.15	0.15	0.15	0.15	0.15	0.15	0.15	0.15	0.15	0.15	0.15	0.15	0.15	0.15	0.15	0.15	0.15	0.15	0.15	0.15	0.15	0.15	0.271927	0.15
-0.419551	0.15	0.15	0.15	0.15	0.15	0.15	0.15	0.15	0.15	0.15	0.15	0.15	0.15	0.15	0.15	0.15	0.15	0.15	0.15	0.15	0.15	0.15	0.15	0.2201	0.15	0.15	0.168209	0.15	0.15	0.15	0.15	0.15	0.15	0.15	0.15	0.15	0.15	0.15	0.15	0.15	0.15	0.15	0.15	0.15	0.15	0.15	0.15	0.221991	0.15
-0.402085	0.15	0.15	0.15	0.15	0.15	0.15	0.152668	0.15	0.15	0.15	0.15	0.15	0.15	0.15	0.15	0.15	0.15	0.15	0.15	0.15	0.15	0.15	0.15	0.15	0.15	0.15	0.238434	0.15	0.15	0.15	0.15	0.15	0.15	0.15	0.15	0.15	0.152155	0.15	0.15	0.15	0.15	0.15	0.15	0.15	0.15	0.15	0.15	0.158085	0.15
-0.384124	0.15	0.15	0.15	0.15	0.15	0.15	0.187813	0.15	0.15	0.15	0.15	0.15	0.15	0.15	0.15	0.15	0.15	0.15	0.15	0.173846	0.15	0.15	0.15	0.15	0.15	0.15	0.15	0.15	0.15	0.15	0.15	0.15	0.15	0.15	0.15	0.15	0.15	0.15	0.15	0.15	0.15	0.15	0.15	0.15	0.15	0.15	0.15	0.15	0.15
-0.36565	0.172453	0.15	0.15	0.15	0.15	0.15	0.243926	0.15	0.15	0.15	0.15	0.15	0.15	0.15	0.15	0.15	0.15	0.15	0.15	0.253955	0.15	0.15	0.15	0.15	0.15	0.15	0.15	0.15	0.15	0.153026	0.15	0.15	0.15	0.15	0.15	0.15	0.15	0.15	0.15	0.15	0.15	0.15	0.15	0.15	0.15	0.18079	0.15	0.15	0.15
-0.346641	0.170253	0.15	0.15	0.15	0.15	0.15	0.245351	0.15	0.15	0.15	0.15	0.15	0.15	0.15	0.15	0.15	0.15	0.15	0.15	0.19431	0.15	0.15	0.15	0.15	0.15	0.15	0.15	0.15	0.15	0.15	0.15	0.15	0.15	0.15	0.15	0.15	0.15	0.15	0.15	0.15	0.15	0.15	0.15	0.15	0.15	0.15	0.15	0.15	0.15
-0.327078	0.15	0.15	0.15	0.15	0.15	0.15	0.15	0.15	0.152455	0.15	0.15	0.15	0.15	0.15	0.15	0.15	0.15	0.15	0.15	0.15	0.15	0.15	0.288745	0.15	0.15	0.15	0.15	0.15	0.15	0.15	0.15	0.15	0.15	0.15	0.15	0.15	0.15	0.15	0.15	0.176926	0.15	0.15	0.15	0.15	0.15	0.15	0.15	0.15	0.15
-0.306939	0.152011	0.15	0.15	0.15	0.15	0.15	0.15	0.15	0.254378	0.15	0.15	0.15	0.19606	0.15	0.15	0.15	0.15	0.15	0.15	0.15	0.15	0.15	0.298821	0.15	0.19607	0.15	0.15	0.15	0.15	0.15	0.15	0.15	0.15	0.15	0.15	0.15	0.15	0.15	0.15	0.15	0.15	0.15	0.15	0.15	0.15	0.15	0.15	0.15	0.15
-0.2862	0.15	0.15	0.160477	0.15	0.15	0.15	0.15	0.15	0.334933	0.15	0.15	0.15	0.15	0.15	0.15	0.15	0.15	0.15	0.15	0.15	0.15	0.15	0.15	0.15	0.15	0.215877	0.15	0.15	0.15	0.15	0.15	0.15	0.15	0.15	0.15	0.207425	0.15	0.15	0.15	0.181416	0.15	0.15	0.15	0.15	0.15	0.15	0.15	0.15	0.15
-0.264839	0.15	0.15	0.15	0.15	0.15	0.15	0.15	0.15	0.229465	0.15	0.15	0.15	0.15	0.15	0.15	0.15	0.15	0.185832	0.15	0.15	0.15	0.15	0.15	0.165481	0.15	0.235891	0.15	0.15	0.15	0.15	0.15	0.15	0.15	0.15	0.15	0.230353	0.15	0.15	0.15	0.217216	0.15	0.15	0.15	0.15	0.15	0.15	0.15	0.15	0.15
-0.242828	0.15	0.15	0.15	0.15	0.15	0.15	0.15	0.15	0.15	0.15	0.15	0.15	0.156575	0.15	0.15	0.15	0.15	0.15	0.15	0.15	0.15	0.15	0.15	0.240889	0.15	0.224487	0.15	0.15	0.15	0.15	0.158724	0.15	0.15	0.15	0.15	0.195917	0.15	0.15	0.15	0.15	0.15	0.15	0.15	0.15	0.15	0.15	0.15	0.17671	0.15
-0.220143	0.15	0.15	0.15	0.15	0.15	0.15	0.15	0.15	0.15	0.164427	0.15	0.15	0.32628	0.15	0.15	0.15	0.15	0.15	0.15	0.15	0.15	0.20375	0.15	0.212753	0.15	0.15	0.15	0.15	0.15	0.15	0.244696	0.15	0.15	0.15	0.15	0.20067	0.15	0.260033	0.15	0.15	0.15	0.15	0.15	0.15	0.15	0.222862	0.15	0.153142	0.15
-0.196755	0.15	0.15	0.15	0.15	0.165298	0.233334	0.15	0.15	0.177152	0.15	0.15	0.15	0.320011	0.15	0.15	0.15	0.15	0.15	0.15	0.15	0.15	0.158104	0.15	0.192849	0.15	0.15	0.163879	0.15	0.15	0.15	0.245663	0.15	0.15	0.15	0.15	0.313165	0.15	0.316091	0.15	0.15	0.15	0.15	0.15	0.15	0.15	0.369832	0.204968	0.15	0.15
-0.172634	0.268327	0.157682	0.15	0.15	0.151501	0.167119	0.168651	0.15	0.16908	0.15	0.15	0.15	0.15	0.15	0.15	0.15	0.15	0.15	0.15	0.15	0.15	0.15	0.15	0.18609	0.15	0.15	0.303937	0.15	0.15	0.15	0.15	0.15	0.153469	0.15	0.181924	0.393273	0.15	0.17165	0.15	0.15	0.15	0.15	0.15	0.15	0.15	0.274148	0.15	0.15	0.15
-0.14775	0.304475	0.15	0.291101	0.15	0.15	0.15	0.387714	0.15	0.18556	0.15	0.15	0.15	0.15	0.15	0.15	0.15	0.15	0.15	0.15	0.15	0.15	0.15	0.15	0.169281	0.15	0.15	0.246392	0.15	0.15	0.15	0.15	0.15	0.15	0.15	0.312683	0.405405	0.15	0.154717	0.15	0.15	0.274173	0.15	0.15	0.15	0.15	0.15	0.15	0.174672	0.15
-0.12207	0.238266	0.15	0.441117	0.15	0.15	0.153477	0.538292	0.152245	0.269652	0.15	0.15	0.15	0.15	0.15	0.15	0.15	0.20346	0.15	0.15	0.15	0.15	0.15	0.15	0.15	0.15	0.15	0.15	0.15	0.15	0.15	0.15	0.15	0.15	0.239112	0.479019	0.433935	0.15	0.270059	0.15	0.15	0.178001	0.15	0.15	0.152065	0.15	0.150921	0.15	0.346645	0.15
-0.0955606	0.15	0.15	0.591629	0.15	0.15	0.283893	0.723937	0.416704	0.388487	0.15	0.15	0.15	0.15	0.15	0.15	0.15	0.15	0.266682	0.15	0.15	0.15	0.15	0.15	0.15	0.15	0.201517	0.15	0.15	0.324221	0.15	0.15	0.15	0.15	0.249979	0.560569	0.491127	0.15	0.483613	0.15	0.15	0.15	0.15	0.242454	0.15	0.15	0.15	0.15	0.41059	0.15
-0.0681846	0.15	0.15959	0.728766	0.310833	0.198773	0.15	0.711823	0.680666	0.469479	0.15	0.15	0.15	0.15	0.15	0.15	0.15	0.15	0.187811	0.15	0.15	0.15	0.15	0.15	0.625779	0.15	0.268925	0.15	0.15	0.437327	0.15	0.15	0.497822	0.15	0.15	0.56935	0.506646	0.15	0.966756	0.15	0.15	0.251911	0.296568	0.733994	0.15	0.15	0.15	0.15	0.336152	0.15
-0.0399042	0.15	0.335385	0.498888	0.619982	0.60352	0.15	0.469251	0.513651	0.339954	0.15	0.15	0.15	0.15	0.15	0.15	0.366685	0.15	0.15	0.15	0.15	0.15	0.24809	0.15	0.928041	0.15	0.15	0.15	0.15	0.615963	0.15	0.181125	0.917996	0.15	0.15	0.70329	0.479286	0.15	1.18197	0.15	0.599235	0.566238	1.2837	1.01381	0.15	0.15	0.15	0.15	0.15	0.15
-0.0106788	0.15	0.399906	0.15	0.602032	0.819014	0.15	0.485806	0.15	0.15	0.15	0.15	0.15	0.15	0.15	0.15	0.587805	0.15	0.15	0.498077	0.15	0.15	0.501588	0.15	0.506415	0.25161	0.15	0.15	0.15	0.605175	0.15	0.274727	0.888208	0.15	0.15	0.848575	0.370773	0.15	0.526839	0.15	0.626238	0.234741	1.1609	0.825364	0.15	0.15	0.15	0.15	0.15	0.15
0.0195337	0.15	0.189784	0.15	0.237633	0.903828	0.15	0.400537	0.15	0.15	0.15	0.15	0.15	0.15	0.15	0.1553	0.78573	0.169876	0.15	0.754953	0.15	0.154392	0.200892	0.15	0.183902	0.449101	0.15	0.15	0.15	0.15	0.15	0.159556	0.576544	0.15	0.15	0.905311	0.15	0.627657	0.15	0.257836	0.286643	0.15	0.581402	0.512343	0.498545	0.15	0.179493	0.15	0.15	0.382747
0.0507787	0.15	0.218596	0.15	0.15	0.744563	0.15	0.344681	0.15	0.15	0.15	0.15	0.197573	0.15	0.15	0.321792	0.963135	0.804293	0.15	0.68293	0.15	0.356976	0.15	0.15	0.15	0.16578	0.15	0.15	0.15	0.15	0.15	0.15	0.328782	0.15	0.15	0.692569	0.15	0.453684	0.15	0.816428	0.218373	0.15	0.294062	0.340942	0.518755	0.15	0.15	0.15	0.15	0.249505
0.0831035	0.15	0.629114	0.15	0.15	0.386856	0.15	0.572415	0.435899	0.15	0.15	0.252318	0.301242	0.15	0.15	0.502447	0.933845	0.615935	0.15	0.514155	0.240802	0.54506	0.15	0.15	0.15	0.15	0.15	0.15	0.15	0.15	0.15	0.15	0.194019	0.15	0.461102	0.186908	0.15	0.15	0.15	1.19293	0.323283	0.15	0.15	0.265067	0.15	0.359893	0.15	0.15	0.15	0.248528
0.116559	0.15	0.803789	0.15	0.15	0.15	0.15	0.599871	0.309866	0.15	0.15	0.570459	0.15	0.15	0.15	0.528034	0.579322	0.173065	0.15	0.310714	0.226724	0.531928	0.15	0.15	0.15	0.15	0.278853	0.15	0.15	0.15	0.15	0.15	0.15	0.15	0.363373	0.15	0.15	0.15	0.480293	0.64551	0.436444	0.15	0.15	0.15	0.15	0.440325	0.15	0.15	0.326899	0.15
0.151197	0.15	0.793645	0.15	0.15	0.15	0.15	0.549688	0.15	0.15	0.15	0.359149	0.15	0.15	0.15	0.197403	0.3334	0.15	0.15	0.15	0.336382	0.345097	0.15	0.170222	0.15	0.15	0.345927	0.15	0.15	0.15	0.15	0.15	0.15	0.15	0.15	0.15	0.15	0.15	0.725267	0.15	0.39828	0.15	0.15	0.15	0.15	0.394131	0.244278	0.362051	0.35205	0.15
0.187076	0.15	0.606406	0.15	0.15	0.15	0.15	0.452324	0.15	0.15	0.15	0.15	0.150494	0.15	0.15	0.15	0.160328	0.15	0.15	0.15	0.323434	0.20949	0.15	0.235402	0.15	0.181099	0.376258	0.15	0.15	0.15	0.15	0.15	0.15	0.15	0.15	0.15	0.15	0.250645	0.401052	0.15	0.154314	0.15	0.15	0.15	0.15	0.287986	0.211604	0.267572	0.15	0.15
0.224255	0.15	0.173513	0.15	0.170001	0.15	0.15	0.254671	0.15	0.335322	0.15	0.15	0.15	0.163954	0.15	0.15	0.15	0.15	0.15	0.375407	0.177918	0.15	0.15	0.15	0.15	0.162685	0.234563	0.15	0.210414	0.15	0.15	0.15	0.15	0.15	0.15	0.15	0.21621	0.278467	0.15	0.15	0.15	0.15	0.15	0.15	0.15	0.277776	0.228783	0.15	0.15	0.15
0.262798	0.15	0.15	0.15	0.15	0.15	0.15	0.15	0.15	0.376105	0.15	0.15	0.15	0.15	0.174394	0.15	0.150864	0.15	0.15	0.446009	0.15	0.15	0.15	0.15	0.15	0.15	0.15	0.15	0.355358	0.15	0.15	0.36974	0.15	0.15	0.15	0.15	0.217172	0.254338	0.15	0.15	0.15	0.15	0.15	0.15	0.15	0.35474	0.224007	0.181127	0.15	0.15
0.302772	0.15	0.15	0.15	0.15	0.15	0.15	0.159614	0.15	0.352965	0.15	0.15	0.15	0.15	0.203306	0.15	0.228233	0.15	0.15	0.317574	0.15	0.15	0.15	0.15	0.15	0.15	0.15	0.15	0.163829	0.15	0.15	0.599639	0.15	0.15	0.197181	0.15	0.15	0.295166	0.15	0.15	0.15	0.15	0.15	0.15	0.15	0.295061	0.198482	0.187457	0.15	0.15
0.344248	0.15	0.216416	0.15	0.15	0.15	0.173086	0.191993	0.15	0.15	0.175905	0.15	0.354248	0.33185	0.15	0.307222	0.15	0.274683	0.15	0.251804	0.15	0.15	0.15	0.15	0.15	0.15	0.15	0.15	0.15	0.15	0.15	0.474841	0.15	0.15	0.200017	0.15	0.15	0.335987	0.15	0.163533	0.15	0.15	0.15	0.15	0.15	0.299808	0.311776	0.15	0.232511	0.15
0.387304	0.15	0.287141	0.15	0.15	0.15	0.234983	0.173063	0.15	0.15	0.163057	0.15	0.380206	0.499658	0.15	0.346769	0.15	0.183431	0.15	0.15	0.15	0.15	0.15	0.181534	0.15	0.15	0.15	0.15	0.15	0.15	0.15	0.245683	0.15	0.15	0.15	0.15	0.15	0.175993	0.15	0.28641	0.15	0.15	0.15	0.15	0.15	0.323895	0.382368	0.15	0.254921	0.211365
0.432021	0.15	0.231297	0.15	0.15	0.15	0.174968	0.15	0.15	0.15	0.15	0.15	0.251253	0.502165	0.15	0.193174	0.15	0.15	0.15	0.15	0.15	0.15	0.25968	0.321917	0.15	0.15	0.15	0.15	0.15	0.15	0.15	0.15	0.15	0.15	0.195447	0.15	0.15	0.15	0.15	0.271771	0.15	0.15	0.15	0.15	0.15	0.282596	0.298589	0.15	0.221059	0.236188
0.478484	0.15	0.167781	0.15	0.15	0.317726	0.15	0.15	0.15	0.15	0.15	0.15	0.15	0.48421	0.15	0.15	0.15	0.161931	0.15	0.15	0.15	0.15	0.232995	0.424836	0.15	0.15	0.15	0.15	0.15	0.15	0.15	0.15	0.15	0.231858	0.185412	0.15	0.15	0.15	0.15	0.209441	0.15	0.15	0.15	0.15	0.15	0.15	0.166778	0.15	0.15	0.15
0.526787	0.15	0.15	0.15	0.152517	0.310063	0.15	0.15	0.15	0.15	0.15	0.15	0.176454	0.319676	0.15	0.15	0.15	0.185914	0.15	0.15	0.15	0.15	0.15	0.43308	0.15	0.15	0.15	0.15	0.15	0.15	0.15	0.15	0.15	0.15	0.15	0.15	0.15	0.15	0.15	0.245152	0.15	0.15	0.224116	0.15	0.15	0.15	0.15	0.15	0.15	0.15
0.577027	0.169776	0.15	0.179477	0.201615	0.240772	0.15	0.15	0.15	0.15	0.15	0.15	0.167077	0.15	0.15	0.15	0.266112	0.167649	0.15	0.151932	0.15	0.15	0.15	0.292373	0.15	0.15	0.15	0.15	0.15	0.15	0.15	0.15	0.15	0.15	0.15	0.15	0.15	0.15	0.15	0.236965	0.15	0.15	0.163668	0.15	0.15	0.15	0.15	0.15	0.15	0.15
0.62931	0.17535	0.15	0.273079	0.150159	0.15	0.15	0.15	0.15	0.15	0.15	0.15	0.15	0.15	0.15	0.15	0.160868	0.204078	0.15	0.15	0.15	0.15	0.15	0.153032	0.15	0.15	0.15	0.15	0.15	0.15	0.15	0.15	0.15	0.15	0.15	0.15	0.15	0.15	0.15	0.15	0.15	0.15	0.15	0.15	0.15	0.163092	0.15	0.15	0.15	0.15
0.683748	0.15	0.15	0.204494	0.157698	0.15	0.15	0.15	0.15	0.15	0.15	0.15	0.15	0.15	0.15	0.15	0.15	0.257705	0.15	0.15	0.15	0.15	0.15	0.15	0.15	0.15	0.15	0.15	0.15	0.15	0.15	0.15	0.15	0.15	0.15	0.15	0.15	0.15	0.15	0.15	0.15	0.178573	0.15	0.15	0.15	0.15	0.15	0.15	0.15	0.15
0.740461	0.15	0.15	0.153663	0.192339	0.15	0.15	0.15	0.15	0.15	0.15	0.15	0.15	0.15	0.15	0.15	0.15	0.234964	0.15	0.15	0.15	0.15	0.15	0.15	0.15	0.15	0.15	0.15	0.15	0.15	0.15	0.15	0.184825	0.15	0.198452	0.15	0.15	0.15	0.15	0.15	0.156498	0.153224	0.15	0.15	0.15	0.15	0.15	0.15	0.15	0.172975
0.799577	0.15	0.15	0.15	0.181136	0.15	0.15	0.15	0.15	0.15	0.15	0.15	0.155498	0.15	0.15	0.15	0.25404	0.15	0.15	0.15	0.15	0.15	0.15	0.15	0.15	0.15	0.15	0.15	0.15	0.15	0.15	0.15	0.15	0.15	0.190707	0.15	0.15	0.15	0.15	0.15	0.211451	0.15	0.15	0.15	0.15	0.15	0.15	0.15	0.15	0.15
0.861235	0.15	0.15	0.15	0.212144	0.15	0.15	0.15	0.15	0.15	0.15	0.15	0.15	0.15	0.15	0.15	0.219636	0.15	0.15	0.15	0.171732	0.15	0.15	0.15	0.15	0.15	0.15	0.15	0.15	0.15	0.15	0.15	0.15	0.15	0.177694	0.15	0.15	0.15	0.15	0.15	0.15	0.15	0.15	0.15	0.15	0.15	0.15	0.15	0.15	0.15
0.925582	0.15	0.15	0.15	0.221866	0.15	0.15	0.15	0.15	0.15	0.15	0.15	0.15	0.15	0.15	0.15	0.15	0.15	0.15	0.15	0.177922	0.15	0.15	0.15	0.15	0.15	0.15	0.15	0.15	0.15	0.15	0.15	0.15	0.15	0.15	0.15	0.15	0.15	0.15	0.15	0.15	0.15	0.15	0.167926	0.15	0.15	0.15	0.15	0.15	0.15
0.992777	0.15	0.15	0.15	0.15	0.15	0.15	0.15	0.15	0.15	0.15	0.15	0.15	0.15	0.15	0.15	0.15	0.15	0.15	0.15	0.15	0.15	0.15	0.15	0.15	0.15	0.15	0.15	0.15	0.15	0.15	0.15	0.15	0.15	0.15	0.158156	0.15	0.15	0.15	0.15	0.15	0.15	0.15	0.15	0.15	0.15	0.15	0.15	0.15	0.15
1.06299	0.15	0.15	0.15	0.15	0.15	0.15	0.15	0.15	0.15	0.15	0.15	0.15	0.15	0.15	0.15	0.15	0.15	0.15	0.15	0.15	0.15	0.15	0.15	0.15	0.15	0.15	0.15	0.15	0.15	0.15	0.15	0.15	0.15	0.15	0.15	0.15	0.15	0.15	0.15	0.15	0.15	0.15	0.15	0.15	0.15	0.15	0.15	0.15	0.15
1.13641	0.15	0.15	0.15	0.15	0.15	0.15	0.15	0.15	0.15	0.15	0.15	0.15	0.15	0.15	0.15	0.15	0.15	0.15	0.15	0.15	0.15	0.15	0.15	0.15	0.15	0.15	0.15	0.15	0.15	0.15	0.15	0.15	0.15	0.15	0.15	0.15	0.15	0.15	0.15	0.15	0.15	0.15	0.15	0.15	0.15	0.15	0.15	0.15	0.15
1.21322	0.15	0.15	0.15	0.15	0.15	0.15	0.15	0.15	0.15	0.15	0.15	0.15	0.15	0.15	0.15	0.15	0.15	0.15	0.15	0.15	0.15	0.15	0.15	0.15	0.15	0.15	0.15	0.15	0.15	0.15	0.15	0.15	0.15	0.15	0.15	0.15	0.150827	0.15	0.15	0.15	0.15	0.15	0.163095	0.15	0.15	0.15	0.15	0.15	0.15
1.29365	0.15	0.15	0.15	0.15	0.15	0.15	0.15	0.15	0.15	0.15	0.15	0.15	0.15	0.15	0.15	0.15	0.15	0.15	0.15	0.15	0.15	0.15	0.15	0.15	0.15	0.15	0.15	0.15	0.15	0.15	0.15	0.15	0.15	0.15	0.15	0.15	0.15	0.15	0.15	0.15	0.15	0.15	0.15	0.15	0.15	0.15	0.15	0.15	0.15
1.37792	0.15	0.15	0.15	0.15	0.15	0.15	0.15	0.15	0.15	0.15	0.15	0.15	0.15	0.15	0.15	0.15	0.15	0.15	0.15	0.15	0.15	0.15	0.15	0.15	0.15	0.15	0.15	0.15	0.15	0.15	0.15	0.15	0.15	0.15	0.15	0.15	0.15	0.15	0.15	0.15	0.15	0.15	0.15	0.15	0.15	0.15	0.15	0.15	0.15
1.46628	0.15	0.15	0.15	0.15	0.15	0.15	0.15	0.15	0.15	0.15	0.15	0.15	0.15	0.15	0.15	0.15	0.15	0.15	0.15	0.15	0.15	0.15	0.15	0.15	0.15	0.15	0.15	0.15	0.15	0.15	0.15	0.15	0.15	0.15	0.15	0.15	0.15	0.15	0.15	0.15	0.15	0.15	0.15	0.15	0.15	0.15	0.15	0.15	0.15
1.55901	0.15	0.15	0.15	0.15	0.15	0.15	0.15	0.15	0.15	0.15	0.15	0.15	0.15	0.15	0.15	0.15	0.15	0.15	0.15	0.15	0.15	0.15	0.15	0.15	0.15	0.15	0.15	0.15	0.15	0.15	0.15	0.15	0.15	0.15	0.15	0.15	0.15	0.15	0.15	0.15	0.15	0.15	0.15	0.15	0.15	0.15	0.15	0.15	0.15
1.65638	0.15	0.15	0.15	0.15	0.15	0.15	0.15	0.15	0.15	0.15	0.15	0.15	0.15	0.15	0.15	0.15	0.15	0.15	0.15	0.15	0.15	0.15	0.15	0.15	0.15	0.15	0.15	0.15	0.15	0.15	0.15	0.15	0.15	0.15	0.15	0.15	0.15	0.15	0.15	0.15	0.15	0.15	0.15	0.15	0.15	0.15	0.15	0.15	0.15
1.75873	0.15	0.15	0.15	0.15	0.15	0.15	0.15	0.15	0.15	0.15	0.15	0.15	0.15	0.15	0.15	0.15	0.15	0.15	0.15	0.15	0.15	0.15	0.15	0.15	0.15	0.15	0.15	0.15	0.15	0.15	0.15	0.15	0.15	0.15	0.15	0.15	0.15	0.15	0.15	0.15	0.15	0.15	0.15	0.15	0.15	0.15	0.15	0.15	0.15
1.86639	0.15	0.15	0.15	0.15	0.15	0.15	0.15	0.15	0.15	0.15	0.15	0.15	0.15	0.15	0.15	0.15	0.15	0.15	0.15	0.15	0.15	0.15	0.15	0.15	0.15	0.15	0.15	0.15	0.15	0.15	0.15	0.15	0.15	0.15	0.15	0.15	0.15	0.15	0.15	0.15	0.15	0.15	0.15	0.15	0.15	0.15	0.15	0.15	0.15
1.97974	0.15	0.15	0.15	0.15	0.15	0.15	0.15	0.15	0.15	0.15	0.15	0.15	0.15	0.15	0.15	0.15	0.15	0.15	0.15	0.15	0.15	0.15	0.15	0.15	0.15	0.15	0.15	0.15	0.15	0.15	0.15	0.15	0.15	0.15	0.15	0.15	0.15	0.15	0.15	0.15	0.15	0.15	0.15	0.15	0.15	0.15	0.15	0.15	0.15
2.09918	0.15	0.15	0.15	0.15	0.15	0.15	0.15	0.15	0.15	0.15	0.15	0.15	0.15	0.15	0.15	0.15	0.15	0.15	0.15	0.15	0.15	0.15	0.15	0.15	0.15	0.15	0.15	0.15	0.15	0.15	0.15	0.15	0.15	0.15	0.15	0.15	0.15	0.15	0.15	0.15	0.15	0.15	0.15	0.15	0.15	0.15	0.15	0.15	0.15
2.22517	0.15	0.15	0.15	0.15	0.15	0.15	0.15	0.15	0.15	0.15	0.15	0.15	0.15	0.15	0.15	0.15	0.15	0.15	0.15	0.15	0.15	0.15	0.15	0.15	0.15	0.15	0.15	0.15	0.15	0.15	0.15	0.15	0.15	0.15	0.15	0.15	0.15	0.15	0.15	0.15	0.15	0.15	0.15	0.15	0.15	0.15	0.15	0.15	0.15
2.35818	0.15	0.15	0.15	0.15	0.15	0.15	0.15	0.15	0.15	0.15	0.15	0.15	0.15	0.15	0.15	0.15	0.15	0.15	0.15	0.15	0.15	0.15	0.15	0.15	0.15	0.15	0.15	0.15	0.15	0.15	0.15	0.15	0.15	0.15	0.15	0.15	0.15	0.15	0.15	0.15	0.15	0.15	0.15	0.15	0.15	0.15	0.15	0.15	0.15
2.49876	0.15	0.15	0.15	0.15	0.15	0.15	0.15	0.15	0.15	0.15	0.15	0.15	0.15	0.15	0.15	0.15	0.15	0.15	0.15	0.15	0.15	0.15	0.15	0.15	0.15	0.15	0.15	0.15	0.15	0.15	0.15	0.15	0.15	0.15	0.15	0.15	0.15	0.15	0.15	0.15	0.15	0.15	0.15	0.15	0.15	0.15	0.15	0.15	0.15
2.64747	0.15	0.15	0.15	0.15	0.15	0.15	0.15	0.15	0.15	0.15	0.15	0.15	0.15	0.15	0.15	0.15	0.15	0.15	0.15	0.15	0.15	0.15	0.15	0.15	0.15	0.15	0.15	0.15	0.15	0.15	0.15	0.15	0.15	0.15	0.15	0.15	0.15	0.15	0.15	0.15	0.15	0.15	0.15	0.15	0.15	0.15	0.15	0.15	0.15
2.80498	0.15	0.15	0.15	0.15	0.15	0.15	0.15	0.15	0.15	0.15	0.15	0.15	0.15	0.15	0.15	0.15	0.15	0.15	0.15	0.15	0.15	0.15	0.15	0.15	0.15	0.15	0.15	0.15	0.15	0.15	0.15	0.15	0.15	0.15	0.15	0.15	0.15	0.15	0.15	0.15	0.15	0.15	0.15	0.15	0.15	0.15	0.15	0.15	0.15
2.97197	0.15	0.15	0.15	0.15	0.15	0.15	0.15	0.15	0.15	0.15	0.15	0.15	0.15	0.15	0.15	0.15	0.15	0.15	0.15	0.15	0.15	0.15	0.15	0.15	0.15	0.15	0.15	0.15	0.15	0.15	0.15	0.15	0.15	0.15	0.15	0.15	0.15	0.15	0.15	0.15	0.15	0.15	0.15	0.15	0.15	0.15	0.15	0.15	0.15
3.14924	0.15	0.15	0.15	0.15	0.15	0.15	0.15	0.15	0.15	0.15	0.15	0.15	0.15	0.15	0.15	0.15	0.15	0.15	0.15	0.15	0.15	0.15	0.15	0.15	0.15	0.15	0.15	0.15	0.15	0.15	0.15	0.15	0.15	0.15	0.15	0.15	0.15	0.15	0.15	0.15	0.15	0.15	0.15	0.15	0.15	0.15	0.15	0.15	0.15
3.33763	0.15	0.15	0.15	0.15	0.15	0.15	0.15	0.15	0.15	0.15	0.15	0.15	0.15	0.15	0.15	0.15	0.15	0.15	0.15	0.15	0.15	0.15	0.15	0.15	0.15	0.15	0.15	0.15	0.15	0.15	0.15	0.15	0.15	0.15	0.15	0.15	0.15	0.15	0.15	0.15	0.15	0.15	0.15	0.15	0.15	0.15	0.15	0.15	0.15
3.5381	0.15	0.15	0.15	0.15	0.15	0.15	0.15	0.15	0.15	0.15	0.15	0.15	0.15	0.15	0.15	0.15	0.15	0.15	0.15	0.15	0.15	0.15	0.15	0.15	0.15	0.15	0.15	0.15	0.15	0.15	0.15	0.15	0.15	0.15	0.15	0.15	0.15	0.15	0.15	0.15	0.15	0.15	0.15	0.15	0.15	0.15	0.15	0.15	0.15
3.75171	0.15	0.15	0.15	0.15	0.15	0.15	0.15	0.15	0.15	0.15	0.15	0.15	0.15	0.15	0.15	0.15	0.15	0.15	0.15	0.15	0.15	0.15	0.15	0.15	0.15	0.15	0.15	0.15	0.15	0.15	0.15	0.15	0.15	0.15	0.15	0.15	0.15	0.15	0.15	0.15	0.15	0.15	0.15	0.15	0.15	0.15	0.15	0.15	0.15
[truncated: 125 more columns]

## Sheet: Fig. 3e
	0 ps	0.05 ps	1 ps	6 ps
Energy (eV)	Intensity	Intensity	Intensity	Intensity
-1.05585	0.15712	0.10591	0.11497	0.06847
-1.05238	0.09863	-0.04128	0.0238	0.04743
-1.04896	0.07242	-0.07611	-0.03525	0.03558
-1.04554	0.06937	-0.02489	-0.04167	0.01871
-1.04209	0.01258	-0.035	-0.05162	-0.01171
-1.03862	0.02065	-0.08154	-0.01853	-0.00428
-1.0351	0.10991	-0.06102	0.03672	0.04082
-1.03154	0.17464	0.00959	0.11186	0.10373
-1.02794	0.16551	0.08234	0.18115	0.14639
-1.02428	0.07782	0.09122	0.12755	0.08206
-1.02057	-0.03036	0.06737	-0.00616	-0.04256
-1.01681	-0.06922	0.11924	-0.06194	-0.08001
-1.01298	-0.03104	0.13432	-0.06567	-0.06944
-1.0091	0.02835	0.08617	-0.06345	-0.07745
-1.00516	0.03391	0.06119	-0.09624	-0.11821
-1.00115	0.04141	0.09848	-0.09138	-0.12035
-0.99708	0.05308	0.143	0.02285	-0.0256
-0.99295	0.07739	0.17405	0.09928	0.05825
-0.98874	0.12168	0.15984	0.0514	0.06898
-0.98446	0.11844	0.12	-0.00804	0.06686
-0.98011	0.06458	0.07232	0.01072	0.06228
-0.97569	0.06011	0.0475	0.05866	0.03961
-0.97119	0.09588	0.0792	0.06005	0.02272
-0.96661	0.12892	0.17752	0.06707	0.03973
-0.96195	0.10523	0.24629	0.06096	0.05371
-0.95721	0.05342	0.19571	0.01562	0.03073
-0.95239	0.02385	-0.00484	-0.08086	-0.04631
-0.94747	0.01492	-0.17623	-0.13887	-0.1439
-0.94247	0.03445	-0.18103	-0.10112	-0.13753
-0.93738	0.05857	-0.10799	-0.03217	-0.05713
-0.93219	0.09171	-0.03673	0.03308	-0.00589
-0.92691	0.12938	0.03205	0.02477	0.00213
-0.92153	0.11896	0.08618	-0.000233364	0.01333
-0.91605	0.13266	0.1209	0.04458	0.05839
-0.91046	0.16783	0.10813	0.11871	0.06261
-0.90477	0.19198	0.09218	0.15803	0.03197
-0.89897	0.2163	0.06985	0.12751	0.00878
-0.89305	0.2118	0.0459	0.07811	-0.000832042
-0.88702	0.14688	0.02765	0.02744	-0.01242
-0.88088	0.0643	0.03282	-0.03483	-0.01082
-0.87461	0.12608	0.11467	0.01263	0.02644
-0.86821	0.27675	0.16974	0.09862	0.04418
-0.86169	0.32614	0.16305	0.11768	0.04291
-0.85504	0.25424	0.17278	0.11091	0.05559
-0.84825	0.16631	0.17572	0.07239	0.05006
-0.84132	0.16436	0.14623	0.03219	0.04137
-0.83425	0.2301	0.15258	0.0635	0.09
-0.82704	0.24792	0.1592	0.08405	0.11408
-0.81967	0.24212	0.16465	0.04372	0.06525
-0.81214	0.25256	0.12015	0.01865	-0.00295
-0.80446	0.22902	0.01277	-0.00324	-0.07613
-0.79661	0.16944	-0.00191	-0.03905	-0.07629
-0.7886	0.14464	0.07866	-0.04368	-0.0177
-0.78041	0.16297	0.17585	-0.00446	-0.00452
-0.77204	0.19121	0.20249	0.03041	0.014
-0.76349	0.19978	0.14347	0.04984	0.03072
-0.75474	0.16978	0.06505	0.01304	-0.04303
-0.7458	0.15408	0.0339	-0.03388	-0.0933
-0.73666	0.13878	0.05726	-0.03758	-0.07936
-0.72731	0.13211	0.10148	-0.07262	-0.07732
-0.71775	0.20001	0.14691	-0.05328	-0.01673
-0.70797	0.27362	0.15338	0.02886	0.06342
-0.69796	0.22267	0.1231	0.02332	0.02475
-0.68771	0.19822	0.11412	0.00509	-0.02654
-0.67723	0.24951	0.166	0.04301	-0.02486
-0.66649	0.24905	0.16452	0.01584	-0.05075
-0.6555	0.17674	0.08768	-0.059	-0.08626
-0.64424	0.18047	0.14702	-0.06962	-0.07032
-0.6327	0.30017	0.30718	-0.05257	-0.04962
-0.62088	0.35558	0.34251	-0.00766	-0.02304
-0.60877	0.36889	0.27043	0.05812	0.0515
-0.59636	0.42423	0.21739	0.05562	0.09523
-0.58363	0.47534	0.21916	0.00567	0.07609
-0.57058	0.46383	0.20434	-0.03184	0.06409
-0.55719	0.40759	0.19033	-0.05046	0.0315
-0.54346	0.3196	0.20506	-0.07144	-0.0175
-0.52937	0.28526	0.17421	-0.07901	-0.01513
-0.5149	0.36857	0.15429	-0.0465	0.04344
-0.50006	0.50844	0.23804	0.04574	0.12999
-0.48481	0.63424	0.35762	0.12268	0.16669
-0.46915	0.70377	0.41017	0.12712	0.13455
-0.45307	0.67994	0.33981	0.09554	0.0742
-0.43654	0.60126	0.27287	0.0768	0.02778
-0.41955	0.5775	0.27269	0.04169	0.01429
-0.40209	0.62971	0.29671	0.000294182	0.02254
-0.38412	0.66012	0.30895	-0.06222	-0.01307
-0.36565	0.67434	0.31606	-0.08968	-0.06891
-0.34664	0.73006	0.3566	-0.05958	-0.05653
-0.32708	0.76288	0.4255	-0.03615	-0.03414
-0.30694	0.76172	0.45164	-0.02225	-0.05739
-0.2862	0.81796	0.44942	-0.0334	-0.05286
-0.26484	0.98911	0.48967	-0.0388	0.03114
-0.24283	1.12106	0.59741	0.00991	0.13582
-0.22014	1.09611	0.64546	0.02826	0.11326
-0.19675	1.07763	0.64844	0.02815	0.02878
-0.17263	1.18155	0.66764	0.05194	-0.0359
-0.14775	1.50833	0.73759	0.12482	-0.05939
-0.12207	2.15939	0.98948	0.27162	0.02092
-0.09556	3.51215	1.6408	0.4601	0.21769
-0.06818	6.12282	2.86242	0.48028	0.40129
-0.0399	9.28743	4.20123	0.21286	0.42632
-0.01068	11.4265	5.11908	0.13342	0.41145
0.01953	12.19	5.49109	0.18819	0.34534
0.05078	12.2006	5.32867	0.22645	0.3388
0.0831	11.6932	4.86331	0.21837	0.3251
0.11656	10.6892	4.43763	0.10487	0.23182
0.1512	9.47976	4.13705	0.06853	0.17033
0.18708	8.52224	3.80904	0.09714	0.17683
0.22426	7.86522	3.48325	0.10102	0.23584
0.2628	7.2888	3.16604	0.15816	0.27378
0.30277	6.7315	2.8047	0.28848	0.30088
0.34425	6.11272	2.5433	0.30816	0.29467
0.3873	5.35263	2.26215	0.12773	0.13512
0.43202	4.62874	2.00979	-0.02985	-0.00142
0.47848	4.0705	1.82393	-0.05994	0.04023
0.52679	3.69536	1.62412	-0.06503	0.087
0.57703	3.35316	1.40162	-0.0212	0.08825
0.62931	2.89495	1.2662	0.06014	0.07461
0.68375	2.43954	1.15528	0.13308	0.05121
0.74046	2.11403	1.01113	0.13272	0.03898
0.79958	1.84971	0.92052	0.07269	0.0338
0.86124	1.646	0.85522	0.04607	0.08424
0.92558	1.48616	0.75204	0.01611	0.08222
0.99278	1.38391	0.62139	-0.0087	0.04346
1.06299	1.26487	0.47522	0.01428	0.0497
1.13641	1.06177	0.38717	0.02605	0.03916
1.21322	0.85067	0.34126	0.01343	0.0035
1.29365	0.69916	0.28204	0.00228	-0.01835
1.37792	0.60819	0.24202	-0.00331	-0.02068
1.46628	0.54231	0.23028	0.01668	-0.00538
1.55901	0.49278	0.21401	0.04874	0.00598
1.65638	0.45129	0.18532	0.04379	0.01337
1.75873	0.40877	0.16686	0.03906	0.03124
1.86639	0.35767	0.15025	0.03744	0.03948
1.97974	0.30599	0.13406	0.02316	0.03725
2.09918	0.28678	0.13796	0.02705	0.03864
2.22517	0.27898	0.13821	0.03065	0.04018
2.35818	0.26843	0.12856	0.03039	0.04519
2.49876	0.2508	0.12554	0.02888	0.03982
2.64747	0.22331	0.13524	0.02284	0.02495
2.80498	0.20294	0.13629	0.01345	0.01567
2.97197	0.19178	0.11868	0.00669	0.01071
3.14924	0.17499	0.08826	0.00536	0.0088
3.33763	0.14506	0.05312	0.00256	0.00602
3.5381	0.09313	0.02642	0.00526	0.00254
3.75171	0.04849	0.00966	0.01173	0.000570781

[truncated: 40 more sheets: Fig. 3f, Fig. 3g, Fig. 4a, Fig. 4b, Fig. 4c, Fig. 4d, Fig. 4e, Fig. 5b, Fig. 5c, Fig. 5d, Fig. 5e, Fig. S2b, Fig. S3, Fig. S4, Fig. S5, Fig. S6a, Fig. S6bd, Fig. S7, Fig. S8, Fig. S9 …]
